# Supplementary material for: Characterization of peripheral white blood cells transcriptome to unravel the regulatory signatures of bovine subclinical mastitis resistance
Source: Front Genet. 2022 Sep 20;13:949850. doi: 10.3389/fgene.2022.949850 (PMC9530456; doi:10.3389/fgene.2022.949850)
Supplement: Supplementary file 1 [file DataSheet1.ZIP]

Archive with 6 entries (6 files):
- ╨▐╕─/Figure S1(SNP annotation results from ensamble VEP).tif
- ╨▐╕─/Table S1(Information of healthy cows and subclinical mastitis cows).xlsx
- ╨▐╕─/Table S2( Pathways of DEGs and target genes of lncRNAs.).xlsx
- ╨▐╕─/Table S3(The list of DELs adjacented to SCC, SCS, and white blood cell count QTLs).xlsx
- ╨▐╕─/Table S4(DSGs involved pathways).xlsx
- ╨▐╕─/Table S5(AS SNPs from VEP annotator).xlsx
