# Supplementary material for: Characterization of peripheral white blood cells transcriptome to unravel the regulatory signatures of bovine subclinical mastitis resistance
Source: Front Genet. 2022 Sep 20;13:949850. doi: 10.3389/fgene.2022.949850 (PMC9530456; doi:10.3389/fgene.2022.949850)
Supplement: Supplementary file 1 [file DataSheet1.ZIP › ╨▐╕─/Table S1(Information of healthy cows and subclinical mastitis cows).xlsx]

## Sheet: Sheet1
Table S1 Information of healthy cows and subclinical mastitis cows
Cow	Calving number	Lactation days	SCC(average)
HY1	1	77	14,000 cells/mL
HY2	1	81	26,000 cells/mL
HY3	1	97	38,000 cells/mL
SM1	1	83	292,000 cells/mL
SM2	1	99	469,000 cells/mL
SM3	1	100	280,000 cells/mL
