# Supplementary material for: Characterization of peripheral white blood cells transcriptome to unravel the regulatory signatures of bovine subclinical mastitis resistance
Source: Front Genet. 2022 Sep 20;13:949850. doi: 10.3389/fgene.2022.949850 (PMC9530456; doi:10.3389/fgene.2022.949850)
Supplement: Supplementary file 1 [file DataSheet1.ZIP › ╨▐╕─/Table S2( Pathways of DEGs and target genes of lncRNAs.).xlsx]

## Sheet: Table A
Table A.Cis-target genes of LncRNAs
Gene Symbol	lncRNAID	Chromesome	Expression level of LncRNAs	Expression level of genes
DENND2A	MSTRG.60705.1	4	up	up
S100A9	MSTRG.54896.1	3	up	up
NUDT7	MSTRG.25993.1	18	up	up
TIAM2	MSTRG.77813.1	9	up	up
EGR1	MSTRG.70430.1	7	up	up
MIDN	MSTRG.70159.1	7	up	up
PLAUR	MSTRG.27912.2	18	up	up
ENSBTAG00000013334	MSTRG.57804.1	3	up	up
RUBCNL	MSTRG.11854.1	12	up	up
GBP4	MSTRG.56322.1	3	up	up
GBP4	MSTRG.56327.1	3	up	up
PARM1	MSTRG.67146.1	6	up	up
VNN2	MSTRG.77212.1	9	up	up
GPAT3	ENSBTAT00000075827	6	up	up
TREM1	MSTRG.42979.1	23	up	up
LOC511531	MSTRG.56327.1	3	up	up
LOC107131224; LOC789748	MSTRG.28406.1	18	up	up
LOC107131224; LOC789748	MSTRG.28405.2	18	up	up
CCR1	MSTRG.41892.1	22	up	up
LOC618664	MSTRG.19976.1	15	up	up
ADAM8	MSTRG.49124.1	26	up	up
ENSBTAG00000024272	MSTRG.56327.1	3	up	up
LAIR1	MSTRG.28752.1	18	down	down
LAIR1	MSTRG.28753.2	18	down	down
LAIR1	MSTRG.28749.24	18	down	down
FAM3B	MSTRG.3277.5	1	up	up
GBP6	MSTRG.56327.1	3	up	up
SERINC2	MSTRG.35327.1	2	up	up
GBP4	MSTRG.56318.1	3	up	up
GBP4	MSTRG.56322.1	3	up	up
LOC101903126	MSTRG.19777.1	15	up	up
LOC507055	MSTRG.56327.1	3	up	up
LOC781710	MSTRG.56327.1	3	up	up
LOC781710	MSTRG.56322.1	3	up	up
LOC781710	MSTRG.56318.1	3	up	up
OAS1Y	MSTRG.25098.1	17	up	up
OAS1Y	MSTRG.25101.2	17	up	up
OAS1Y	MSTRG.25101.1	17	up	up
KIAA1671	ENSBTAT00000073056	17	down	down
LOC100852077	MSTRG.28708.2	18	up	up
SIGLEC5	MSTRG.28404.1	18	up	up
SIGLEC5	MSTRG.28406.1	18	up	up
SIGLEC5	MSTRG.28405.2	18	up	up
IFITM1	MSTRG.54035.1	29	up	up
ENSBTAG00000048835	MSTRG.46075.2	24	up	up
ENSBTAG00000048835	MSTRG.46076.1	24	up	up
MSRB1	MSTRG.46261.1	25	up	up
LOC112442215	MSTRG.28406.1	18	up	up
LOC112442215	MSTRG.28405.2	18	up	up
LOC112442215	MSTRG.28404.1	18	up	up
LOC519132	MSTRG.46075.2	24	up	up
LOC519132	MSTRG.46076.1	24	up	up
IFITM3	MSTRG.54035.1	29	up	up
ENSBTAG00000053681	MSTRG.79186.1	NKLS02000591.1	up	up
ENSBTAG00000054705	MSTRG.79198.1	NKLS02000591.1	up	up
PGLYRP4	MSTRG.54896.1	3	up	up

## Sheet: Table B
Table B.Trans-target genes of LncRNAs
Gene Symbol	lncRNAID	P-value	cor	Expression level of LncRNAs	Expression level of genes
THBS1	MSTRG.50826.12	0.0171985	0.991361	down	down
TPM4	MSTRG.50826.12	0.0440853	0.981825	down	up
BST1	MSTRG.49124.1	0.0167508	0.984535	up	up
BST1	MSTRG.28791.1	0.000256222	0.981864	up	up
BST1	MSTRG.57804.1	0.0195491	0.980011	up	up
BST1	MSTRG.25697.1	0.0012126	0.984993	up	up
BST1	MSTRG.41892.1	0.0029833	0.993461	up	up
BST1	MSTRG.35327.1	0.0142844	0.98345	up	up
BST1	MSTRG.18968.1	0.00743518	0.981683	up	up
ADGRG3	MSTRG.49124.1	0.00484938	0.994891	up	up
ADGRG3	MSTRG.57804.1	0.00596306	0.998639	up	up
ADGRG3	MSTRG.27899.1	0.0197573	0.984343	up	up
ADGRG3	MSTRG.27903.1	0.00344079	0.985132	up	up
ADGRG3	MSTRG.46261.1	0.00592569	0.995239	up	up
TLR4	MSTRG.18968.1	0.0439991	0.990974	up	up
S100A9	MSTRG.46261.1	0.00312732	0.984206	up	up
S100A9	MSTRG.25993.1	0.00172688	0.987648	up	up
S100A9	MSTRG.49124.1	0.00151129	0.995174	up	up
S100A9	MSTRG.35327.1	0.000659116	0.984972	up	up
S100A9	MSTRG.57804.1	0.00246925	0.994981	up	up
S100A9	MSTRG.27903.1	0.00268919	0.989518	up	up
S100A9	MSTRG.46076.1	0.00171222	0.985815	up	up
CAMKK1	MSTRG.28791.1	0.00877838	0.986629	up	up
CAMKK1	MSTRG.77813.1	0.0108305	0.984607	up	up
CAMKK1	MSTRG.56322.1	0.0356053	0.997624	up	up
ENSBTAG00000007286	MSTRG.56322.1	0.0009767	0.981228	up	up
ENSBTAG00000007286	ENSBTAT00000068948	0.000221772	0.985523	up	up
ENSBTAG00000007286	MSTRG.15193.2	0.000292425	0.981231	up	up
UPP1	MSTRG.46075.2	0.013031	0.989927	up	up
UPP1	ENSBTAT00000067552	0.0192638	0.999928	up	up
PRDX5	MSTRG.46076.1	0.000613815	0.991461	up	up
PRDX5	ENSBTAT00000075827	0.00288755	0.999789	up	up
PRDX5	MSTRG.25993.1	0.000461061	0.985147	up	up
CREG1	MSTRG.77813.1	0.00164798	0.985489	up	up
CREG1	MSTRG.67744.1	0.00382604	0.983983	up	up
ALPL	MSTRG.67744.1	0.0289256	0.988927	up	up
ALPL	MSTRG.28404.1	0.0392323	0.992786	up	up
ALPL	ENSBTAT00000068948	0.041498	0.990979	up	up
ALPL	MSTRG.56322.1	0.0169656	0.989127	up	up
ALPL	MSTRG.28406.1	0.0471637	0.999154	up	up
KREMEN1	MSTRG.79186.1	0.013361	0.989852	up	up
SLC40A1	MSTRG.28791.1	0.000503346	0.983759	up	up
SLC40A1	MSTRG.18968.1	0.000657298	0.988993	up	up
SLC40A1	MSTRG.77813.1	0.000766713	0.980925	up	up
SLC40A1	MSTRG.42979.1	0.000235377	0.985581	up	up
SLC40A1	MSTRG.41892.1	0.000134969	0.982385	up	up
APH1B	MSTRG.22481.1	0.0305455	0.986824	up	up
APH1B	MSTRG.25098.1	0.0221055	0.995471	up	up
APH1B	MSTRG.54896.1	0.00814025	0.981122	up	up
APH1B	MSTRG.31702.1	0.0341546	0.987419	up	up
APH1B	ENSBTAT00000068948	0.00387202	0.991482	up	up
APH1B	MSTRG.25418.3	0.0130055	0.997277	up	up
APH1B	MSTRG.25101.2	0.0256302	0.992713	up	up
APH1B	MSTRG.25101.1	0.0115854	0.999148	up	up
APH1B	MSTRG.56318.1	0.0158132	0.999286	up	up
APH1B	MSTRG.56327.1	0.0160878	0.997522	up	up
APH1B	MSTRG.3277.5	0.0398791	0.981093	up	up
APH1B	MSTRG.67146.1	0.0179022	0.9956	up	up
APH1B	MSTRG.15193.2	0.00883788	0.996256	up	up
LIMK2	MSTRG.25993.1	0.000682646	0.990109	up	up
LIMK2	MSTRG.27903.1	0.00109045	0.981752	up	up
LIMK2	ENSBTAT00000075827	0.00195538	0.982622	up	up
LIMK2	MSTRG.18968.1	0.00132571	0.986794	up	up
LIMK2	MSTRG.46076.1	0.00076621	0.991679	up	up
LIMK2	MSTRG.49124.1	4.91e-05	0.98126	up	up
XAF1	MSTRG.31701.1	4.53e-06	0.992664	up	up
XAF1	MSTRG.3277.5	0.000241335	0.985652	up	up
XAF1	MSTRG.46402.3	6.83e-05	0.9914	up	up
XAF1	MSTRG.22481.1	6.15e-05	0.985479	up	up
XAF1	MSTRG.31702.1	0.000160203	0.981553	up	up
MYBPH	MSTRG.15193.2	0.0439167	0.980917	up	up
MYBPH	MSTRG.28406.1	0.0293031	0.982118	up	up
ENSBTAG00000011677	MSTRG.42979.1	5.66e-05	0.983168	up	up
ENSBTAG00000011677	MSTRG.28791.1	0.000139819	0.984869	up	up
LAMTOR2	MSTRG.67146.1	0.000356064	0.980838	up	up
LAMTOR2	MSTRG.25418.3	0.00103402	0.982868	up	up
LAMTOR2	MSTRG.28406.1	0.000380399	0.996992	up	up
LAMTOR2	MSTRG.25101.1	0.000314481	0.990634	up	up
LAMTOR2	MSTRG.54896.1	3.47e-05	0.993653	up	up
LAMTOR2	MSTRG.67744.1	0.00219317	0.989452	up	up
LAMTOR2	ENSBTAT00000068948	0.000693961	0.996405	up	up
LAMTOR2	MSTRG.28404.1	0.00217667	0.984331	up	up
LAMTOR2	MSTRG.56318.1	0.000480661	0.984061	up	up
LAMTOR2	MSTRG.15193.2	0.000229836	0.99466	up	up
LAMTOR2	MSTRG.77212.1	0.000844368	0.991484	up	up
LAMTOR2	MSTRG.56327.1	0.000348533	0.983897	up	up
ACVR1	MSTRG.28405.2	0.0336487	0.98114	up	up
ACVR1	MSTRG.28791.1	0.0266224	0.995105	up	up
ACVR1	MSTRG.42979.1	0.0333462	0.983456	up	up
ACVR1	MSTRG.25697.1	0.0403887	0.988762	up	up
ACVR1	MSTRG.77813.1	0.0249133	0.994344	up	up
UBA7	MSTRG.25101.2	2.23e-05	0.983413	up	up
UBA7	MSTRG.25418.3	3.84e-05	0.99499	up	up
UBA7	MSTRG.25098.1	1.42e-06	0.98246	up	up
UBA7	MSTRG.28406.1	0.000956725	0.981187	up	up
UBA7	MSTRG.15193.2	2.95e-05	0.995761	up	up
UBA7	MSTRG.56327.1	8.27e-07	0.987939	up	up
UBA7	MSTRG.25101.1	2.34e-05	0.995071	up	up
UBA7	MSTRG.67146.1	3.12e-06	0.982561	up	up
UBA7	MSTRG.56318.1	9.06e-06	0.99202	up	up
UBA7	ENSBTAT00000068948	0.000211809	0.995158	up	up
DCK	MSTRG.56327.1	0.00236731	0.984163	up	up
DCK	MSTRG.67146.1	0.00149104	0.980027	up	up
DCK	MSTRG.25101.2	0.00456745	0.985554	up	up
DCK	MSTRG.25101.1	0.00397474	0.981868	up	up
DCK	MSTRG.25418.3	0.00606962	0.987674	up	up
DCK	MSTRG.25098.1	0.00189592	0.980868	up	up
DCK	ENSBTAT00000068948	0.00610634	0.982391	up	up
DCK	MSTRG.56318.1	0.00356081	0.982581	up	up
DCK	MSTRG.15193.2	0.00471985	0.987051	up	up
RIDA	MSTRG.28791.1	0.0269948	0.98192	up	up
RIDA	MSTRG.77813.1	0.0215866	0.987482	up	up
RIDA	MSTRG.54035.1	0.0444775	0.988893	up	up
S100A12	MSTRG.28791.1	6.96e-05	0.983148	up	up
S100A8	MSTRG.57804.1	0.00115701	0.983709	up	up
S100A8	MSTRG.35327.1	0.000172451	0.984412	up	up
S100A8	MSTRG.46075.2	0.00398091	0.992346	up	up
S100A8	MSTRG.25993.1	0.000218208	0.995102	up	up
S100A8	MSTRG.19777.1	0.00584056	0.987758	up	up
S100A8	MSTRG.49124.1	0.000574976	0.987219	up	up
S100A8	MSTRG.46076.1	0.00018248	0.994162	up	up
ENSBTAG00000012722	MSTRG.19976.1	0.0258995	0.980344	up	up
CRISP3	MSTRG.22481.1	1.8e-05	0.991014	up	up
CRISP3	ENSBTAT00000068948	0.001029	0.987398	up	up
CRISP3	MSTRG.25418.3	0.000199248	0.9948	up	up
CRISP3	MSTRG.67146.1	1.14e-05	0.99896	up	up
CRISP3	MSTRG.31702.1	2.18e-07	0.994519	up	up
CRISP3	MSTRG.56318.1	8.48e-05	0.995746	up	up
CRISP3	MSTRG.25101.1	0.00024521	0.992736	up	up
CRISP3	MSTRG.46402.3	0.000146086	0.987084	up	up
CRISP3	MSTRG.56327.1	2.56e-05	0.998556	up	up
CRISP3	MSTRG.31701.1	0.000269529	0.98482	up	up
CRISP3	MSTRG.25101.2	3.45e-05	0.993874	up	up
CRISP3	MSTRG.15193.2	0.000371999	0.991434	up	up
CRISP3	MSTRG.25098.1	7.81e-06	0.996692	up	up
CRISP3	MSTRG.3277.5	1.59e-05	0.990489	up	up
CRISP3	MSTRG.54896.1	0.00070036	0.985081	up	up
WLS	MSTRG.77212.1	0.00160134	0.987018	up	up
WLS	MSTRG.67744.1	0.000330677	0.984646	up	up
WLS	MSTRG.28404.1	0.0021504	0.999064	up	up
WLS	MSTRG.56322.1	0.0010195	0.985082	up	up
WLS	MSTRG.28406.1	0.00117133	0.98432	up	up
UBE2L6	MSTRG.35327.1	0.0252287	0.983155	up	up
UBE2L6	MSTRG.41892.1	0.00730488	0.991796	up	up
UBE2L6	MSTRG.57804.1	0.0337639	0.987563	up	up
UBE2L6	MSTRG.49124.1	0.0294121	0.989617	up	up
UBE2L6	MSTRG.46261.1	0.0262303	0.985107	up	up
UBE2L6	MSTRG.27903.1	0.0300889	0.984808	up	up
CLDN1	MSTRG.28404.1	0.0282137	0.982422	up	down
ALOX5AP	MSTRG.25101.1	0.00718862	0.990955	up	up
ALOX5AP	ENSBTAT00000068948	0.00339985	0.98213	up	up
ALOX5AP	MSTRG.31701.1	0.0259682	0.996732	up	up
ALOX5AP	MSTRG.31702.1	0.0295033	0.985626	up	up
ALOX5AP	MSTRG.56318.1	0.0104115	0.989429	up	up
ALOX5AP	MSTRG.25098.1	0.0175139	0.993204	up	up
ALOX5AP	MSTRG.15193.2	0.00609649	0.99055	up	up
ALOX5AP	MSTRG.56327.1	0.0130371	0.991756	up	up
ALOX5AP	MSTRG.67146.1	0.016108	0.992353	up	up
ALOX5AP	MSTRG.46402.3	0.0398206	0.983601	up	up
ALOX5AP	MSTRG.28406.1	0.00348172	0.983215	up	up
ALOX5AP	MSTRG.25418.3	0.00827218	0.98138	up	up
ALOX5AP	MSTRG.54896.1	0.0117815	0.994026	up	up
ALOX5AP	MSTRG.22481.1	0.0260389	0.992672	up	up
ALOX5AP	MSTRG.25101.2	0.0179302	0.983364	up	up
ALOX5AP	MSTRG.3277.5	0.0378357	0.982197	up	up
DYSF	MSTRG.57804.1	0.0184432	0.985647	up	up
DYSF	MSTRG.49124.1	0.0150657	0.992529	up	up
DYSF	MSTRG.25993.1	0.0181509	0.991662	up	up
DYSF	MSTRG.46076.1	0.0175836	0.990016	up	up
DYSF	MSTRG.35327.1	0.0106525	0.996273	up	up
ENSBTAG00000013334	MSTRG.54896.1	0.0492968	0.987064	up	up
ANKRD22	MSTRG.27900.1	0.0423861	0.980243	up	up
ANKRD22	MSTRG.46261.1	0.0177812	0.98387	up	up
RUBCNL	MSTRG.38919.2	0.00677283	0.980708	up	up
RUBCNL	MSTRG.60705.1	0.00165993	0.986536	up	up
RUBCNL	ENSBTAT00000074160	0.0016859	0.985689	up	up
MEGF9	MSTRG.42979.1	0.00715961	0.987184	up	up
MEGF9	MSTRG.28791.1	0.00690465	0.990448	up	up
MEGF9	MSTRG.54035.1	0.00503721	0.984911	up	up
MEGF9	MSTRG.77813.1	0.00504766	0.988437	up	up
GADD45A	MSTRG.28405.2	0.0129435	0.989324	up	up
TARS1	MSTRG.28791.1	0.00207902	0.985433	up	up
TARS1	MSTRG.41892.1	0.00890623	0.988284	up	up
TARS1	MSTRG.77813.1	0.00173698	0.983768	up	up
TARS1	MSTRG.28405.2	0.00406306	0.984012	up	up
TARS1	MSTRG.25697.1	0.00542051	0.983244	up	up
TARS1	MSTRG.46261.1	0.0331332	0.986035	up	up
OAS2	MSTRG.15193.2	0.00028989	0.994145	up	up
OAS2	MSTRG.25101.2	8.55e-06	0.987433	up	up
OAS2	MSTRG.25098.1	3.54e-06	0.986589	up	up
OAS2	MSTRG.56318.1	5.15e-05	0.991896	up	up
OAS2	MSTRG.25101.1	0.000180075	0.992067	up	up
OAS2	MSTRG.56327.1	1.99e-05	0.992289	up	up
OAS2	MSTRG.54896.1	0.00081518	0.98184	up	up
OAS2	MSTRG.25418.3	0.000132125	0.99621	up	up
OAS2	ENSBTAT00000068948	0.000983959	0.995017	up	up
OAS2	MSTRG.67146.1	1.62e-05	0.989265	up	up
IFI47	MSTRG.27900.1	0.0232957	0.980859	up	up
ICAM3	MSTRG.54896.1	0.0108406	0.985542	up	up
ICAM3	MSTRG.19976.1	0.0239679	0.997214	up	up
ICAM3	MSTRG.31701.1	0.0252154	0.989593	up	up
PARM1	MSTRG.18968.1	0.0472971	0.986267	up	up
ANXA1	MSTRG.41892.1	0.0418264	0.993503	up	up
ANXA1	MSTRG.25697.1	0.0235134	0.983656	up	up
LRRC63	MSTRG.28404.1	0.0181538	0.99058	up	up
LRRC63	MSTRG.77212.1	0.0360238	0.995965	up	up
LRRC63	MSTRG.28406.1	0.0270396	0.990062	up	up
SLCO4C1	ENSBTAT00000068948	0.000250668	0.980566	up	up
SLCO4C1	MSTRG.28406.1	2.85e-05	0.980738	up	up
SLCO4C1	MSTRG.67744.1	5.26e-05	0.993649	up	up
SLCO4C1	MSTRG.77813.1	0.00299543	0.982276	up	up
SLCO4C1	MSTRG.56322.1	0.000476094	0.985482	up	up
PEAK3	MSTRG.28791.1	0.00496715	0.991078	up	up
PEAK3	MSTRG.56322.1	0.00618331	0.99015	up	up
PEAK3	MSTRG.25697.1	0.00328685	0.981853	up	up
GAPT	MSTRG.41892.1	0.0220244	0.987534	up	up
GAPT	MSTRG.42979.1	0.00537077	0.982591	up	up
IFIT5	MSTRG.56322.1	0.00793551	0.983775	up	up
IFIT5	MSTRG.54035.1	0.0201242	0.98056	up	up
IFIT5	MSTRG.28791.1	0.0234323	0.994665	up	up
IFIT5	MSTRG.77813.1	0.0202164	0.990616	up	up
IFIT5	MSTRG.25697.1	0.038085	0.983737	up	up
IFIT5	MSTRG.42979.1	0.0247481	0.987408	up	up
SLC16A3	MSTRG.31701.1	0.000188557	0.98353	up	up
SLC16A3	MSTRG.31702.1	0.00159099	0.990761	up	up
SLC16A3	MSTRG.67146.1	0.000406742	0.998079	up	up
SLC16A3	MSTRG.25098.1	0.000568941	0.997553	up	up
SLC16A3	MSTRG.54896.1	7.01e-07	0.987265	up	up
SLC16A3	MSTRG.56318.1	0.000549359	0.999424	up	up
SLC16A3	MSTRG.25101.1	0.000289838	0.998919	up	up
SLC16A3	MSTRG.3277.5	0.00224035	0.984018	up	up
SLC16A3	MSTRG.56327.1	0.000378355	0.999525	up	up
SLC16A3	MSTRG.22481.1	0.000839463	0.990894	up	up
SLC16A3	MSTRG.25101.2	0.00135727	0.994816	up	up
SLC16A3	MSTRG.15193.2	0.000135306	0.997753	up	up
SLC16A3	MSTRG.25418.3	0.000764066	0.99797	up	up
SLC16A3	ENSBTAT00000068948	0.000115045	0.993084	up	up
GPAT3	MSTRG.56322.1	0.0191246	0.989135	up	up
GPAT3	MSTRG.77813.1	0.00826519	0.984983	up	up
GPAT3	MSTRG.28791.1	0.00410294	0.98849	up	up
GPAT3	MSTRG.42979.1	0.00563621	0.980258	up	up
TREM1	MSTRG.67744.1	0.000287964	0.993184	up	up
TREM1	MSTRG.28406.1	1.3e-05	0.98319	up	up
TREM1	MSTRG.77212.1	9.99e-06	0.984069	up	up
TREM1	MSTRG.28404.1	7.5e-05	0.990271	up	up
AREG	MSTRG.22481.1	0.0433705	0.987821	up	up
AREG	MSTRG.56327.1	0.0416621	0.998947	up	up
AREG	MSTRG.54896.1	0.0181322	0.987381	up	up
AREG	MSTRG.67146.1	0.0364751	0.998177	up	up
AREG	MSTRG.15193.2	0.0411931	0.995992	up	up
AREG	MSTRG.25098.1	0.04254	0.995756	up	up
AREG	MSTRG.25101.1	0.0417024	0.996905	up	up
AREG	MSTRG.56318.1	0.0474939	0.997801	up	up
AREG	MSTRG.3277.5	0.0393324	0.98434	up	up
AREG	ENSBTAT00000068948	0.0362512	0.993965	up	up
AREG	MSTRG.31701.1	0.0158895	0.98271	up	up
CHI3L1	MSTRG.41892.1	0.0282483	0.980726	up	up
CHI3L1	MSTRG.18968.1	0.045447	0.990785	up	up
SLC28A3	MSTRG.15193.2	5.97e-06	0.998004	up	up
SLC28A3	MSTRG.54896.1	0.000393083	0.983768	up	up
SLC28A3	MSTRG.56318.1	5.29e-05	0.994054	up	up
SLC28A3	MSTRG.28406.1	0.000314258	0.985491	up	up
SLC28A3	MSTRG.25101.2	0.0003166	0.985436	up	up
SLC28A3	MSTRG.56327.1	9.34e-05	0.992099	up	up
SLC28A3	MSTRG.67146.1	0.000209088	0.98817	up	up
SLC28A3	MSTRG.25101.1	1.57e-05	0.996762	up	up
SLC28A3	MSTRG.25098.1	0.000264939	0.98668	up	up
SLC28A3	ENSBTAT00000068948	3.92e-06	0.998382	up	up
SLC28A3	MSTRG.25418.3	2.13e-05	0.996227	up	up
EIF4E3	MSTRG.28404.1	0.00161953	0.982072	up	up
EIF4E3	MSTRG.67744.1	0.00125244	0.982527	up	up
IFITM3	MSTRG.46075.2	0.00478395	0.989902	up	up
IFITM3	MSTRG.70159.1	0.0249388	0.997626	up	up
IFITM3	MSTRG.19777.1	0.00658509	0.991375	up	up
LOC107131224; LOC789748	MSTRG.46402.3	0.00285627	0.982494	up	up
LOC107131224; LOC789748	MSTRG.31701.1	0.000842599	0.988519	up	up
PROK2	MSTRG.25418.3	0.0344891	0.997107	up	up
PROK2	MSTRG.25101.1	0.0366264	0.998174	up	up
PROK2	ENSBTAT00000068948	0.0233198	0.995077	up	up
PROK2	MSTRG.56318.1	0.0440514	0.998178	up	up
PROK2	MSTRG.15193.2	0.0328441	0.997581	up	up
PROK2	MSTRG.28406.1	0.028854	0.982225	up	up
CCR1	MSTRG.15193.2	0.000795844	0.98192	up	up
CCR1	MSTRG.77212.1	0.000243571	0.997418	up	up
CCR1	ENSBTAT00000068948	0.000136464	0.986646	up	up
CCR1	MSTRG.54896.1	0.00119049	0.993902	up	up
CCR1	MSTRG.67744.1	0.000261329	0.986112	up	up
CCR1	MSTRG.28404.1	0.00028582	0.99292	up	up
CCR1	MSTRG.28406.1	0.000140219	0.997054	up	up
TBXAS1	MSTRG.77212.1	0.000378673	0.994291	up	up
TBXAS1	MSTRG.67744.1	6.95e-05	0.982845	up	up
TBXAS1	MSTRG.56318.1	0.00463364	0.980801	up	up
TBXAS1	MSTRG.15193.2	0.00157608	0.990487	up	up
TBXAS1	MSTRG.56327.1	0.00447227	0.984076	up	up
TBXAS1	MSTRG.25098.1	0.00546748	0.980461	up	up
TBXAS1	MSTRG.28406.1	0.000421488	0.993531	up	up
TBXAS1	MSTRG.25101.1	0.00283513	0.986067	up	up
TBXAS1	MSTRG.67146.1	0.00530451	0.983488	up	up
TBXAS1	MSTRG.28404.1	0.000141527	0.980857	up	up
TBXAS1	MSTRG.31701.1	0.00337922	0.988767	up	up
TBXAS1	ENSBTAT00000068948	0.00126929	0.99123	up	up
TBXAS1	MSTRG.54896.1	0.000696786	0.999316	up	up
PTPN5	MSTRG.56327.1	0.00576157	0.999699	up	up
PTPN5	MSTRG.46402.3	0.0221131	0.984126	up	up
PTPN5	ENSBTAT00000068948	0.000974781	0.987232	up	up
PTPN5	MSTRG.54896.1	0.00522065	0.985009	up	up
PTPN5	MSTRG.31701.1	0.013681	0.985316	up	up
PTPN5	MSTRG.56318.1	0.0044493	0.998186	up	up
PTPN5	MSTRG.3277.5	0.0212731	0.990054	up	up
PTPN5	MSTRG.15193.2	0.00217663	0.994083	up	up
PTPN5	MSTRG.25101.1	0.00277691	0.995601	up	up
PTPN5	MSTRG.67146.1	0.00749649	0.999187	up	up
PTPN5	MSTRG.31702.1	0.0156867	0.995897	up	up
PTPN5	MSTRG.25418.3	0.00331404	0.996392	up	up
PTPN5	MSTRG.22481.1	0.0135343	0.994571	up	up
PTPN5	MSTRG.25098.1	0.00836542	0.999039	up	up
PTPN5	MSTRG.25101.2	0.00872537	0.997127	up	up
HERC6	MSTRG.54896.1	0.000242233	0.989166	up	up
HERC6	MSTRG.77212.1	0.00131714	0.994004	up	up
HERC6	MSTRG.28404.1	0.00416546	0.994349	up	up
HERC6	ENSBTAT00000068948	7.16e-05	0.987045	up	up
HERC6	MSTRG.67744.1	0.00213462	0.994073	up	up
HERC6	MSTRG.15193.2	7.57e-06	0.982439	up	up
HERC6	MSTRG.28406.1	0.000623791	0.995636	up	up
HERC6	MSTRG.56322.1	0.00468837	0.982131	up	up
TCN1	MSTRG.67744.1	0.00125988	0.98599	up	up
TCN1	MSTRG.15193.2	0.00495775	0.987091	up	up
TCN1	MSTRG.54896.1	0.00984711	0.996925	up	up
TCN1	MSTRG.77212.1	0.00501779	0.998072	up	up
TCN1	ENSBTAT00000068948	0.00264572	0.991943	up	up
TCN1	MSTRG.25101.1	0.0061153	0.982238	up	up
TCN1	MSTRG.28404.1	0.00254173	0.986314	up	up
TCN1	MSTRG.31701.1	0.023009	0.982792	up	up
TCN1	MSTRG.28406.1	0.00301122	0.99497	up	up
NOD2	MSTRG.28406.1	0.0129942	0.990551	up	up
NOD2	MSTRG.28404.1	0.00984777	0.995388	up	up
NOD2	MSTRG.67744.1	0.00887067	0.988616	up	up
NOD2	MSTRG.77212.1	0.0135607	0.982463	up	up
NOD2	MSTRG.56322.1	0.00339908	0.988861	up	up
SAG	MSTRG.25697.1	0.000490994	0.990136	up	up
SAG	MSTRG.18968.1	0.00921188	0.981726	up	up
SAG	MSTRG.28791.1	0.000119056	0.982552	up	up
FCAR	MSTRG.28406.1	0.000552987	0.989429	up	up
FCAR	MSTRG.54896.1	0.00208727	0.995339	up	up
FCAR	MSTRG.25418.3	0.00229026	0.992082	up	up
FCAR	MSTRG.25101.2	0.00530688	0.987833	up	up
FCAR	MSTRG.31702.1	0.010461	0.984402	up	up
FCAR	ENSBTAT00000068948	0.000562875	0.994621	up	up
FCAR	MSTRG.67146.1	0.00494467	0.995105	up	up
FCAR	MSTRG.25101.1	0.00160169	0.99749	up	up
FCAR	MSTRG.25098.1	0.00500311	0.994287	up	up
FCAR	MSTRG.15193.2	0.000926038	0.998228	up	up
FCAR	MSTRG.77212.1	0.00129412	0.982064	up	up
FCAR	MSTRG.22481.1	0.00725797	0.989124	up	up
FCAR	MSTRG.31701.1	0.00729025	0.989777	up	up
FCAR	MSTRG.56318.1	0.00288567	0.99534	up	up
FCAR	MSTRG.56327.1	0.00359257	0.996291	up	up
CD5L	MSTRG.56322.1	0.00258389	0.986069	up	up
CD5L	MSTRG.28791.1	0.00105318	0.998536	up	up
CD5L	MSTRG.25697.1	0.000787184	0.990274	up	up
CD5L	MSTRG.42979.1	0.0114149	0.984699	up	up
CD5L	MSTRG.77813.1	0.00570716	0.992562	up	up
LOC618664	MSTRG.28406.1	0.000147661	0.988735	up	up
LOC618664	ENSBTAT00000068948	0.00102522	0.993271	up	up
LOC618664	MSTRG.15193.2	0.00158206	0.988178	up	up
LOC618664	MSTRG.67744.1	0.000883515	0.986832	up	up
LOC618664	MSTRG.25418.3	0.00442918	0.980413	up	up
LOC618664	MSTRG.56322.1	0.00172586	0.986291	up	up
LOC618664	MSTRG.25101.1	0.0022494	0.985038	up	up
ACE	MSTRG.54896.1	0.0363669	0.989973	up	up
ACE	MSTRG.77212.1	0.0457045	0.984359	up	up
CXCR1	MSTRG.67744.1	0.00126749	0.986807	up	up
CXCR1	MSTRG.28791.1	0.000151862	0.982645	up	up
CXCR1	MSTRG.77813.1	0.000173116	0.987315	up	up
CXCR1	MSTRG.42979.1	0.000410261	0.983769	up	up
CXCR1	MSTRG.56322.1	0.000165422	0.987832	up	up
PTAFR	MSTRG.35327.1	0.00120435	0.984579	up	up
PTAFR	MSTRG.46075.2	0.00531303	0.985143	up	up
PTAFR	ENSBTAT00000075827	0.0129107	0.990096	up	up
PTAFR	MSTRG.46076.1	0.00577265	0.999132	up	up
PTAFR	MSTRG.25993.1	0.00480737	0.999588	up	up
ENSBTAG00000027760	MSTRG.69361.4	0.0469969	0.981778	up	up
TLR8	MSTRG.42979.1	0.00951952	0.980333	up	up
TLR8	MSTRG.28791.1	0.0118924	0.98126	up	up
TLR8	MSTRG.54035.1	0.0101986	0.981794	up	up
GBP6	MSTRG.25697.1	0.0121654	0.987466	up	up
GBP6	MSTRG.42979.1	0.0141508	0.984238	up	up
GBP6	MSTRG.77813.1	0.0165161	0.986913	up	up
GBP6	MSTRG.28791.1	0.0164816	0.996031	up	up
SDS	MSTRG.56322.1	0.00260992	0.986276	up	up
SDS	MSTRG.28406.1	0.0137468	0.980033	up	up
SDS	ENSBTAT00000068948	0.0185908	0.986061	up	up
SELPLG	MSTRG.15193.2	0.0290775	0.98421	up	up
SELPLG	MSTRG.56318.1	0.0435072	0.992471	up	up
SELPLG	MSTRG.25101.1	0.0342984	0.987187	up	up
SELPLG	MSTRG.67146.1	0.0476882	0.997238	up	up
SELPLG	MSTRG.25418.3	0.0381263	0.988452	up	up
SELPLG	MSTRG.56327.1	0.0445689	0.995862	up	up
RAB3IP	MSTRG.31701.1	0.0263893	0.997391	up	up
RAB3IP	MSTRG.19976.1	0.034478	0.983673	up	up
RAB3IP	MSTRG.46402.3	0.0372333	0.987536	up	up
RAB3IP	MSTRG.54896.1	0.011893	0.988199	up	up
LAG3	MSTRG.70159.1	0.0278053	0.984165	up	up
RGS2	MSTRG.57804.1	0.00129498	0.986827	up	up
RGS2	MSTRG.25993.1	0.0119703	0.982871	up	up
RGS2	MSTRG.46075.2	0.0122171	0.982405	up	up
RGS2	MSTRG.35327.1	0.00410663	0.983937	up	up
RGS2	MSTRG.19777.1	0.00663902	0.985839	up	up
RGS2	MSTRG.49124.1	0.00146525	0.990966	up	up
RGS2	MSTRG.46076.1	0.0146504	0.983651	up	up
ALPK1	MSTRG.28791.1	0.0461933	0.993181	up	up
ALPK1	MSTRG.42979.1	0.0463299	0.984611	up	up
ALPK1	MSTRG.77813.1	0.0360739	0.986185	up	up
ALPK1	MSTRG.56322.1	0.0162521	0.988366	up	up
GBP4	MSTRG.22481.1	8.04e-05	0.997356	up	up
GBP4	MSTRG.25418.3	0.000516851	0.987284	up	up
GBP4	MSTRG.46402.3	0.000401179	0.993607	up	up
GBP4	MSTRG.25101.2	0.000412852	0.992511	up	up
GBP4	MSTRG.31701.1	1.6e-05	0.99368	up	up
GBP4	MSTRG.54896.1	5.34e-05	0.988218	up	up
GBP4	MSTRG.56327.1	0.000101671	0.99618	up	up
GBP4	MSTRG.31702.1	0.000308425	0.996658	up	up
GBP4	MSTRG.56318.1	0.000167041	0.99207	up	up
GBP4	MSTRG.15193.2	0.000133538	0.988141	up	up
GBP4	MSTRG.25101.1	0.000122354	0.989082	up	up
GBP4	MSTRG.25098.1	6.91e-05	0.997583	up	up
GBP4	MSTRG.67146.1	8.75e-05	0.997517	up	up
GBP4	MSTRG.3277.5	0.000472573	0.993312	up	up
C5AR2	MSTRG.46402.3	0.0156113	0.983561	up	up
C5AR2	MSTRG.31701.1	0.00792665	0.986771	up	up
APOBEC3Z1	MSTRG.3277.5	8.92e-05	0.98798	up	up
APOBEC3Z1	MSTRG.46402.3	4.93e-06	0.985252	up	up
APOBEC3Z1	MSTRG.56318.1	0.000544734	0.997542	up	up
APOBEC3Z1	MSTRG.54896.1	0.000288176	0.989202	up	up
APOBEC3Z1	MSTRG.15193.2	0.000811709	0.995562	up	up
APOBEC3Z1	MSTRG.31702.1	9.79e-05	0.994592	up	up
APOBEC3Z1	MSTRG.25101.1	0.0007576	0.996045	up	up
APOBEC3Z1	MSTRG.56327.1	0.00022549	0.999257	up	up
APOBEC3Z1	MSTRG.67146.1	0.000113709	0.998558	up	up
APOBEC3Z1	MSTRG.31701.1	1.77e-05	0.988864	up	up
APOBEC3Z1	MSTRG.22481.1	6.69e-05	0.995974	up	up
APOBEC3Z1	ENSBTAT00000068948	0.0016319	0.988093	up	up
APOBEC3Z1	MSTRG.25101.2	0.000501164	0.99614	up	up
APOBEC3Z1	MSTRG.25418.3	0.00106058	0.994937	up	up
APOBEC3Z1	MSTRG.25098.1	0.000134051	0.999027	up	up
LOC101903126	ENSBTAT00000067552	0.0144921	0.988104	up	up
LOC101903126	MSTRG.19777.1	0.0082928	0.986181	up	up
LOC101903126	MSTRG.70159.1	0.027129	0.99337	up	up
LOC101903126	MSTRG.46075.2	0.00736584	0.990434	up	up
ZNF613	MSTRG.79186.1	0.0244905	0.990324	up	up
ZNF613	MSTRG.79198.1	0.00853106	0.980032	up	up
ZNF613	MSTRG.54896.1	0.0149795	0.980077	up	up
ZNF613	MSTRG.19976.1	0.00815391	0.99348	up	up
CLEC4A	MSTRG.25098.1	0.00623247	0.986551	up	up
CLEC4A	MSTRG.31701.1	0.000701459	0.995219	up	up
CLEC4A	MSTRG.19976.1	0.00057576	0.982051	up	up
CLEC4A	MSTRG.22481.1	0.0046148	0.988518	up	up
CLEC4A	MSTRG.28406.1	0.00659378	0.984033	up	up
CLEC4A	MSTRG.56327.1	0.00709592	0.984718	up	up
CLEC4A	MSTRG.15193.2	0.00896277	0.987596	up	up
CLEC4A	MSTRG.25101.1	0.00952675	0.985485	up	up
CLEC4A	MSTRG.54896.1	0.00201646	0.99519	up	up
CLEC4A	MSTRG.56318.1	0.00992793	0.982045	up	up
CLEC4A	MSTRG.67146.1	0.00550312	0.984553	up	up
LOC513659	MSTRG.77813.1	0.0328026	0.995604	up	up
LOC513659	MSTRG.56322.1	0.0103476	0.982947	up	up
LOC513659	MSTRG.42979.1	0.0420535	0.993848	up	up
LOC513659	MSTRG.28791.1	0.0352226	0.99033	up	up
LOC781710	MSTRG.28404.1	0.00667145	0.984257	up	up
LOC781710	ENSBTAT00000068948	0.000260529	0.997381	up	up
LOC781710	MSTRG.67744.1	0.00313599	0.990702	up	up
LOC781710	MSTRG.56322.1	0.00726977	0.980489	up	up
LOC781710	MSTRG.28406.1	0.00135141	0.993521	up	up
LOC781710	MSTRG.15193.2	2.78e-05	0.988689	up	up
LOC781710	MSTRG.54896.1	0.000517154	0.98697	up	up
LOC781710	MSTRG.25101.1	1.26e-05	0.98448	up	up
LOC781710	MSTRG.77212.1	0.00263087	0.993474	up	up
SERPINB4; LOC786410	MSTRG.27903.1	0.00210982	0.991408	up	up
ENSBTAG00000039046	MSTRG.67146.1	0.0428622	0.994954	up	up
ENSBTAG00000039046	MSTRG.54896.1	0.0222995	0.995233	up	up
ENSBTAG00000039046	MSTRG.56318.1	0.0348638	0.988603	up	up
ENSBTAG00000039046	MSTRG.31701.1	0.0443297	0.998261	up	up
ENSBTAG00000039046	MSTRG.25418.3	0.0328176	0.982416	up	up
ENSBTAG00000039046	ENSBTAT00000068948	0.0139259	0.982061	up	up
ENSBTAG00000039046	MSTRG.25101.1	0.0254399	0.988274	up	up
ENSBTAG00000039046	MSTRG.15193.2	0.0215372	0.988688	up	up
ENSBTAG00000039046	MSTRG.25098.1	0.0467183	0.993908	up	up
ENSBTAG00000039046	MSTRG.56327.1	0.0383981	0.993271	up	up
SAPCD1	MSTRG.46261.1	0.0138167	0.985919	up	up
SAPCD1	MSTRG.49124.1	0.0287405	0.994272	up	up
SAPCD1	MSTRG.57804.1	0.0252288	0.989374	up	up
SAPCD1	MSTRG.41892.1	0.0438181	0.990975	up	up
H2AC6	MSTRG.77813.1	0.0102436	0.98573	up	up
H2AC6	MSTRG.42979.1	0.013845	0.988663	up	up
H2AC6	MSTRG.28405.2	0.02051	0.99198	up	up
ENSBTAG00000039823	MSTRG.18968.1	0.0275902	0.983903	up	up
ENSBTAG00000039823	MSTRG.41892.1	0.0227353	0.987357	up	up
OAS1Y	MSTRG.28791.1	0.0309813	0.981625	up	up
OAS1Y	MSTRG.42979.1	0.0353063	0.987447	up	up
ENSBTAG00000044010	MSTRG.31702.1	0.000754382	0.984901	up	up
ENSBTAG00000044010	MSTRG.15193.2	2.84e-05	0.99678	up	up
ENSBTAG00000044010	MSTRG.67146.1	9.7e-05	0.990137	up	up
ENSBTAG00000044010	MSTRG.54896.1	0.00032421	0.985386	up	up
ENSBTAG00000044010	MSTRG.56327.1	5.61e-05	0.993865	up	up
ENSBTAG00000044010	MSTRG.25098.1	0.000220999	0.993074	up	up
ENSBTAG00000044010	MSTRG.56318.1	5.26e-05	0.994172	up	up
ENSBTAG00000044010	MSTRG.25418.3	2.77e-05	0.994235	up	up
ENSBTAG00000044010	ENSBTAT00000068948	3.43e-06	0.988285	up	up
ENSBTAG00000044010	MSTRG.25101.2	0.000371067	0.994241	up	up
ENSBTAG00000044010	MSTRG.22481.1	0.000861189	0.990638	up	up
ENSBTAG00000044010	MSTRG.25101.1	2.92e-05	0.994527	up	up
LOC112446843	MSTRG.31702.1	2.45e-05	0.999103	up	up
LOC112446843	MSTRG.22481.1	3.74e-05	0.996431	up	up
LOC112446843	MSTRG.25418.3	0.000580905	0.989181	up	up
LOC112446843	MSTRG.31701.1	4.09e-05	0.985824	up	up
LOC112446843	MSTRG.3277.5	1.75e-05	0.99503	up	up
LOC112446843	MSTRG.15193.2	0.000548367	0.984973	up	up
LOC112446843	MSTRG.25101.1	0.000412628	0.987079	up	up
LOC112446843	MSTRG.25101.2	0.000250576	0.995727	up	up
LOC112446843	MSTRG.56318.1	0.000242023	0.992277	up	up
LOC112446843	MSTRG.56327.1	8.42e-05	0.995838	up	up
LOC112446843	MSTRG.25098.1	4.07e-05	0.997371	up	up
LOC112446843	MSTRG.67146.1	2.89e-05	0.996842	up	up
LOC112446843	MSTRG.46402.3	2.82e-05	0.990325	up	up
LOC100852077	MSTRG.19976.1	0.00296269	0.981061	up	up
LOC100852077	MSTRG.31701.1	0.000266691	0.983861	up	up
LOC100852077	MSTRG.79186.1	0.00704335	0.980919	up	up
SIGLEC5	MSTRG.54896.1	6.03e-05	0.987604	up	up
SIGLEC5	MSTRG.28404.1	0.000366373	0.991494	up	up
SIGLEC5	MSTRG.28406.1	1.36e-05	0.992387	up	up
SIGLEC5	MSTRG.77212.1	0.000108481	0.99389	up	up
SIGLEC5	MSTRG.19976.1	0.00213361	0.986021	up	up
MGAM	MSTRG.56327.1	0.0106063	0.991251	up	up
MGAM	MSTRG.31701.1	0.0258679	0.98807	up	up
MGAM	MSTRG.25098.1	0.0149359	0.995493	up	up
MGAM	MSTRG.54896.1	0.0122385	0.981935	up	up
MGAM	MSTRG.25101.2	0.0144307	0.993538	up	up
MGAM	MSTRG.67146.1	0.0132163	0.990402	up	up
MGAM	MSTRG.25418.3	0.00595962	0.98342	up	up
MGAM	MSTRG.22481.1	0.0237644	0.999358	up	up
MGAM	MSTRG.31702.1	0.0244865	0.993214	up	up
MGAM	MSTRG.15193.2	0.00543059	0.986635	up	up
MGAM	MSTRG.46402.3	0.0357385	0.982653	up	up
MGAM	MSTRG.56318.1	0.00833758	0.989275	up	up
MGAM	MSTRG.3277.5	0.0315331	0.984609	up	up
MGAM	MSTRG.25101.1	0.00610025	0.986878	up	up
TPC3	MSTRG.56322.1	0.0243565	0.98201	up	up
RAB31	MSTRG.77813.1	0.00567436	0.982432	up	up
RAB31	MSTRG.28791.1	0.00463207	0.983189	up	up
RAB31	MSTRG.27903.1	0.00049644	0.98303	up	up
RAB31	MSTRG.41892.1	0.00134048	0.990836	up	up
RAB31	MSTRG.25697.1	0.00309182	0.983065	up	up
RAB31	MSTRG.57804.1	0.000669481	0.981473	up	up
RAB31	MSTRG.49124.1	0.000523496	0.982768	up	up
RAB31	MSTRG.42979.1	0.00466664	0.981512	up	up
RAB31	MSTRG.28405.2	0.00507206	0.982547	up	up
RAB31	MSTRG.46261.1	0.00220091	0.982063	up	up
LOC100337457	MSTRG.25418.3	1.11e-05	0.988128	up	up
LOC100337457	MSTRG.67146.1	2.9e-05	0.992567	up	up
LOC100337457	MSTRG.22481.1	0.000259267	0.986952	up	up
LOC100337457	MSTRG.25101.1	1.09e-06	0.993735	up	up
LOC100337457	MSTRG.31702.1	0.000236442	0.980917	up	up
LOC100337457	MSTRG.25098.1	3.07e-05	0.990996	up	up
LOC100337457	MSTRG.56318.1	7.65e-07	0.991024	up	up
LOC100337457	MSTRG.31701.1	0.000744522	0.991206	up	up
LOC100337457	MSTRG.54896.1	0.000531185	0.998275	up	up
LOC100337457	MSTRG.25101.2	7.94e-05	0.983659	up	up
LOC100337457	MSTRG.56327.1	9.2e-06	0.993422	up	up
LOC100337457	MSTRG.28406.1	0.000654567	0.989678	up	up
LOC100337457	MSTRG.46402.3	0.00152329	0.98141	up	up
LOC100337457	MSTRG.15193.2	2.1e-05	0.996239	up	up
LOC100337457	ENSBTAT00000068948	0.000108535	0.993825	up	up
LOC100337457	MSTRG.77212.1	0.001872	0.986919	up	up
PRODH	MSTRG.49124.1	0.00849627	0.983491	up	up
PRODH	MSTRG.27899.1	0.0196706	0.983009	up	up
PRODH	MSTRG.57804.1	0.00784185	0.980886	up	up
PRODH	MSTRG.25993.1	0.0300126	0.982416	up	up
LOC527744	MSTRG.18968.1	0.000181055	0.988745	up	up
LOC527744	MSTRG.25697.1	0.000614877	0.986074	up	up
LOC527744	MSTRG.41892.1	0.00046268	0.990616	up	up
LOC527744	MSTRG.28791.1	0.000393527	0.984938	up	up
EPOP	MSTRG.67744.1	0.0496487	0.995371	up	down
EPOP	MSTRG.28404.1	0.0274914	0.987894	up	down
IFITM1	MSTRG.18968.1	0.002311	0.997766	up	up
IFITM1	ENSBTAT00000075827	0.0157917	0.980365	up	up
BASP1	MSTRG.46076.1	0.000204163	0.996305	up	up
BASP1	MSTRG.18968.1	0.0017982	0.984095	up	up
BASP1	ENSBTAT00000075827	0.00136282	0.993178	up	up
BASP1	MSTRG.25993.1	0.000204998	0.995508	up	up
ENSBTAG00000048835	MSTRG.41892.1	0.00166164	0.982476	up	up
ENSBTAG00000048835	MSTRG.42979.1	0.00868573	0.993514	up	up
ENSBTAG00000048835	MSTRG.28405.2	0.00924446	0.984307	up	up
ENSBTAG00000048835	MSTRG.77813.1	0.0116522	0.989882	up	up
ENSBTAG00000048835	MSTRG.28791.1	0.0076315	0.987073	up	up
MSRB1	MSTRG.56322.1	0.00170226	0.990675	up	up
MSRB1	MSTRG.28791.1	0.000601764	0.986902	up	up
MSRB1	MSTRG.77813.1	0.000479494	0.983573	up	up
MSRB1	MSTRG.67744.1	0.00462116	0.98043	up	up
RAB20	ENSBTAT00000068948	0.0171046	0.994327	up	up
RAB20	MSTRG.77212.1	0.0255193	0.980887	up	up
RAB20	MSTRG.67146.1	0.0431516	0.997337	up	up
RAB20	MSTRG.15193.2	0.0287641	0.994564	up	up
RAB20	MSTRG.56327.1	0.0389638	0.997158	up	up
RAB20	MSTRG.54896.1	0.0447192	0.992243	up	up
RAB20	MSTRG.28406.1	0.0217475	0.982283	up	up
RAB20	MSTRG.25101.1	0.0288976	0.994495	up	up
RAB20	MSTRG.56318.1	0.0339084	0.994515	up	up
RAB20	MSTRG.25418.3	0.0273319	0.993303	up	up
LOC107131803	MSTRG.28404.1	0.0337029	0.984642	up	up
LOC107131803	MSTRG.67744.1	0.0287203	0.990224	up	up
LOC107131803	MSTRG.28406.1	0.0464647	0.993211	up	up
LOC107131803	ENSBTAT00000068948	0.0469463	0.990411	up	up
LOC107131803	MSTRG.56322.1	0.0148372	0.989299	up	up
LILRA4	MSTRG.46402.3	0.00176974	0.9857	up	up
LILRA4	MSTRG.54896.1	0.000250329	0.994138	up	up
LILRA4	ENSBTAT00000068948	0.00249921	0.980366	up	up
LILRA4	MSTRG.67146.1	0.00244162	0.982972	up	up
LILRA4	MSTRG.77212.1	0.000548588	0.989689	up	up
LILRA4	MSTRG.28406.1	0.000605451	0.982258	up	up
LILRA4	MSTRG.31701.1	0.000264269	0.99172	up	up
ENSBTAG00000051722	MSTRG.35327.1	0.00724651	0.980458	up	up
ENSBTAG00000051722	MSTRG.49124.1	0.0071163	0.981835	up	up
ENSBTAG00000051747	MSTRG.41892.1	0.0497055	0.987949	up	down
ENSBTAG00000051747	MSTRG.46261.1	0.018	0.994431	up	down
ENSBTAG00000051747	MSTRG.57804.1	0.0281593	0.996615	up	down
ENSBTAG00000051747	MSTRG.49124.1	0.0279189	0.998388	up	down
ENSBTAG00000051747	MSTRG.35327.1	0.0427104	0.990685	up	down
ENSBTAG00000052102	MSTRG.67744.1	0.00287193	0.996567	up	up
ENSBTAG00000052102	MSTRG.15193.2	0.000761516	0.982492	up	up
ENSBTAG00000052102	MSTRG.56322.1	0.00441845	0.987537	up	up
ENSBTAG00000052102	MSTRG.28404.1	0.00143026	0.991093	up	up
ENSBTAG00000052102	MSTRG.28406.1	0.000293353	0.99298	up	up
ENSBTAG00000052102	MSTRG.77212.1	0.000419375	0.992002	up	up
ENSBTAG00000052102	ENSBTAT00000068948	0.00103239	0.991855	up	up
ENSBTAG00000052102	MSTRG.54896.1	4.71e-05	0.981608	up	up
IFITM3	MSTRG.31702.1	0.00671448	0.985354	up	up
IFITM3	MSTRG.25418.3	0.000842504	0.980029	up	up
IFITM3	MSTRG.56318.1	0.00123359	0.983699	up	up
IFITM3	MSTRG.25098.1	0.00300064	0.986211	up	up
IFITM3	MSTRG.31701.1	0.00742187	0.985444	up	up
IFITM3	MSTRG.3277.5	0.0104614	0.989887	up	up
IFITM3	MSTRG.54896.1	0.00285809	0.981794	up	up
IFITM3	MSTRG.46402.3	0.0129939	0.989121	up	up
IFITM3	MSTRG.25101.1	0.000659989	0.980798	up	up
IFITM3	MSTRG.56327.1	0.00196216	0.989289	up	up
IFITM3	MSTRG.67146.1	0.00293815	0.993288	up	up
H2BC14; H2BC20; H2BC19; H2BC9; H2BC4; H2BC16; H2BC17	MSTRG.77212.1	0.00559186	0.986927	up	up
H2BC14; H2BC20; H2BC19; H2BC9; H2BC4; H2BC16; H2BC17	ENSBTAT00000068948	0.00235969	0.985184	up	up
H2BC14; H2BC20; H2BC19; H2BC9; H2BC4; H2BC16; H2BC17	MSTRG.28404.1	0.0133081	0.992906	up	up
H2BC14; H2BC20; H2BC19; H2BC9; H2BC4; H2BC16; H2BC17	MSTRG.28406.1	0.00394656	0.993317	up	up
H2BC14; H2BC20; H2BC19; H2BC9; H2BC4; H2BC16; H2BC17	MSTRG.67744.1	0.00961992	0.986583	up	up
H2BC14; H2BC20; H2BC19; H2BC9; H2BC4; H2BC16; H2BC17	MSTRG.56322.1	0.0188843	0.997061	up	up
CD24	MSTRG.18968.1	0.0119085	0.981081	up	up
CD24	MSTRG.25993.1	0.0328033	0.996353	up	up
CD24	ENSBTAT00000075827	0.0371582	0.99673	up	up
CD24	MSTRG.46076.1	0.03404	0.998586	up	up
CD24	MSTRG.35327.1	0.0146305	0.982643	up	up
MIR12039	MSTRG.27899.1	0.000869639	0.98108	up	up
MIR12039	MSTRG.25993.1	0.000227928	0.987663	up	up
MIR12039	MSTRG.46076.1	0.000300384	0.985162	up	up
MIR12039	MSTRG.46075.2	0.00192091	0.993053	up	up
MIR12039	MSTRG.19777.1	0.00256845	0.985227	up	up
GPR27	ENSBTAT00000067552	0.00616686	0.984993	up	up
GPR27	ENSBTAT00000075827	7.49e-05	0.988371	up	up
GPR27	MSTRG.19777.1	0.0082309	0.981879	up	up
GPR27	MSTRG.25993.1	0.000324069	0.994689	up	up
GPR27	MSTRG.46075.2	0.00495421	0.990664	up	up
GPR27	MSTRG.46076.1	0.000217474	0.997312	up	up
ENSBTAG00000053681	MSTRG.28404.1	0.00806273	0.982706	up	up
ENSBTAG00000053681	MSTRG.79198.1	0.0139003	0.986982	up	up
ENSBTAG00000053681	MSTRG.19976.1	0.00988729	0.987214	up	up
ENSBTAG00000053681	MSTRG.79186.1	0.0165889	0.985464	up	up
ENSBTAG00000054705	MSTRG.28791.1	0.0367232	0.982253	up	up
ENSBTAG00000054705	MSTRG.25697.1	0.0383011	0.980819	up	up
PGLYRP4	MSTRG.46402.3	0.0125395	0.996585	up	up
PGLYRP4	MSTRG.25101.2	0.00326316	0.981348	up	up
PGLYRP4	MSTRG.31701.1	0.0105463	0.991736	up	up
PGLYRP4	MSTRG.67146.1	0.00388498	0.994502	up	up
PGLYRP4	MSTRG.25098.1	0.00428949	0.990369	up	up
PGLYRP4	MSTRG.31702.1	0.00761619	0.992136	up	up
PGLYRP4	MSTRG.56327.1	0.00270807	0.990324	up	up
PGLYRP4	MSTRG.56318.1	0.0021592	0.983815	up	up
PGLYRP4	MSTRG.22481.1	0.00723729	0.987689	up	up
PGLYRP4	MSTRG.3277.5	0.0124705	0.995346	up	up
PGLYRP4	MSTRG.54896.1	0.00406159	0.983175	up	up
LOC511695	MSTRG.77212.1	0.0355008	0.989492	up	up
LOC511695	MSTRG.56322.1	0.00814851	0.988623	up	up
LOC511695	MSTRG.28406.1	0.0276005	0.990389	up	up
LOC511695	MSTRG.28404.1	0.0223694	0.998369	up	up

## Sheet: Table C
Table C. Results of KEGG analysis of DEGs(P-value <0.05)
Term	ID	DEGs number	P-Value	Corrected P-Value	DEGs
NOD-like receptor signaling pathway	bta04621	8	4.39e-06	0.00111229	OAS1Y, OAS1X, OAS1Z, GBP4, OAS2, MAPK1, TLR4, NOD2
Staphylococcus aureus infection	bta05150	3	0.00664206	0.0740115	FCAR, PTAFR, SELPLG
B cell receptor signaling pathway	bta04662	3	0.00953759	0.0938943	LILRA4, MAPK1, IFITM1
IL-17 signaling pathway	bta04657	3	0.0110611	0.101963	MAPK1, S100A9, S100A8
TGF-beta signaling pathway	bta04350	3	0.0117075	0.10577	MAPK1, ACVR1, THBS1
Chemokine signaling pathway	bta04062	4	0.0150281	0.125938	CCR1, CXCR1, MAPK1, GNG7
Toll-like receptor signaling pathway	bta04620	3	0.0180734	0.142065	TLR8, MAPK1, TLR4
TNF signaling pathway	bta04668	3	0.0216158	0.143426	IFI47, MAPK1, NOD2
Ferroptosis	bta04216	2	0.0221817	0.143426	SLC11A2, SLC40A1
Mineral absorption	bta04978	2	0.0239791	0.143426	SLC11A2, SLC40A1
Endometrial cancer	bta05213	2	0.0359301	0.143736	GADD45A, MAPK1
Malaria	bta05144	2	0.0359301	0.143736	TLR4, THBS1
PI3K-Akt signaling pathway	bta04151	5	0.0383629	0.143736	AREG, GNG7, MAPK1, TLR4, THBS1
Central carbon metabolism in cancer	bta05230	2	0.0426007	0.145628	SLC16A3, MAPK1
Non-small cell lung cancer	bta05223	2	0.0449194	0.146836	GADD45A, MAPK1
Cell adhesion molecules (CAMs)	bta04514	3	0.0452657	0.146836	CLDN1, ICAM3, SELPLG
Fc epsilon RI signaling pathway	bta04664	2	0.0484828	0.147151	MAPK1, ALOX5AP

## Sheet: Table D
Table D. Results of KEGG analysis of DELs(p-value <0.05)
Term	ID	DEGs number	P-Value	Corrected P-Value	DEGs
NOD-like receptor signaling pathway	bta04621	5	0.000587946	0.0165465	OAS1Y, OAS2, GBP4, TLR4, NOD2
Staphylococcus aureus infection	bta05150	3	0.0028708	0.0396875	FCAR, PTAFR, SELPLG
Pyrimidine metabolism	bta00240	2	0.0187684	0.109625	UPP1, DCK
Cell adhesion molecules (CAMs)	bta04514	3	0.0211142	0.109625	CLDN1, ICAM3, SELPLG
Phagosome	bta04145	3	0.025027	0.109625	FCAR, TLR4, THBS1
p53 signaling pathway	bta04115	2	0.0333155	0.115743	GADD45A, THBS1
Peroxisome	bta04146	2	0.038887	0.115743	PRDX5, NUDT7
B cell receptor signaling pathway	bta04662	2	0.0405397	0.117227	LILRA4, IFITM1
IL-17 signaling pathway	bta04657	2	0.0447852	0.120053	S100A9, S100A8
Hypertrophic cardiomyopathy (HCM)	bta05410	2	0.0456533	0.120053	TPM4, ACE
TGF-beta signaling pathway	bta04350	2	0.0465276	0.121003	ACVR1, THBS1
Viral protein interaction with cytokine and cytokine receptor	bta04061	2	0.0482947	0.122965	CCR1, CXCR1
