# Supplementary material for: Characterization of peripheral white blood cells transcriptome to unravel the regulatory signatures of bovine subclinical mastitis resistance
Source: Front Genet. 2022 Sep 20;13:949850. doi: 10.3389/fgene.2022.949850 (PMC9530456; doi:10.3389/fgene.2022.949850)
Supplement: Supplementary file 1 [file DataSheet1.ZIP › ╨▐╕─/Table S3(The list of DELs adjacented to SCC, SCS, and white blood cell count QTLs).xlsx]

## Sheet: Table A
Table A. QTLs related to mastitis and lncRNAs adjacent to them
Chromosome	start site of LncRNA	end site of LncRNA	LncRNA ID	start site of QTL	end site of QTL	QTL
19	51105649	51107431	ENSBTAT00000077981	50970944	51170948	Somatic cell score QTL
16	75572249	75573334	ENSBTAT00000079804	75493625	75693629	Somatic cell score QTL
7	22008673	22018311	ENSBTAT00000084449	21878185	22078189	Somatic cell score QTL
25	10047029	10057058	ENSBTAT00000084934	9968743	10168747	Somatic cell score QTL
15	33428098	33462046	MSTRG.19386.1	33392919	33592923	Somatic cell score QTL
15	51387549	51441060	MSTRG.19976.1	51198762	51398766	Somatic cell score QTL
17	5155256	5181245	MSTRG.23805.2	5140401	5340405	Somatic cell score QTL
17	61369749	61384154	MSTRG.25098.1	61349556	61549560	Somatic cell score QTL
17	61370821	61385826	MSTRG.25099.1	61349556	61549560	Somatic cell score QTL
17	61374875	61394804	MSTRG.25101.1	61349556	61549560	Somatic cell score QTL
17	61377725	61394804	MSTRG.25101.2	61349556	61549560	Somatic cell score QTL
18	55476035	55476448	MSTRG.28197.1	55340944	55540948	Somatic cell score QTL
18	62825684	62826607	MSTRG.28749.24	62706228	62906232	Somatic cell score QTL
18	62823716	62824616	MSTRG.28752.1	62706228	62906232	Somatic cell score QTL
18	62826316	62831397	MSTRG.28753.2	62706228	62906232	Somatic cell score QTL
19	51098494	51105795	MSTRG.31547.1	50970944	51170948	Somatic cell score QTL
19	51098494	51105795	MSTRG.31547.1	50970944	51170948	Somatic cell score QTL
21	19650487	19700485	MSTRG.38393.1	19476922	19676926	Somatic cell score QTL
21	19660752	19765512	MSTRG.38395.1	19476922	19676926	Somatic cell score QTL
21	41689707	41693156	MSTRG.39244.1	41690441	41890445	Somatic cell score QTL
23	17157327	17158091	MSTRG.43118.2	16972677	17172681	Somatic cell score QTL
23	27833343	28058040	MSTRG.43780.3	27642826	27842830	Somatic cell score QTL
23	50513466	50527809	MSTRG.44500.1	50414524	50614528	Somatic cell score QTL
24	61862851	61926302	MSTRG.46075.2	61719638	61919642	Somatic cell score QTL
24	61863388	61926742	MSTRG.46076.1	61719638	61919642	Somatic cell score QTL
24	61863388	61926742	MSTRG.46076.1	61719638	61919642	Somatic cell score QTL
25	35955765	35962487	MSTRG.47693.2	35835668	36035672	Somatic cell score QTL
26	47516012	47518119	MSTRG.49732.1	47465178	47665182	Somatic cell score QTL
5	30659866	30702719	MSTRG.62099.2	30646123	30846127	Somatic cell score QTL
6	88719465	88812581	MSTRG.67098.1	88710695	88910699	Somatic cell score QTL
6	102844795	102847248	MSTRG.67501.5	102711664	102911668	Somatic cell score QTL
7	21944896	21945250	MSTRG.69434.1	21878185	22078189	Somatic cell score QTL
9	70895049	70895335	MSTRG.77212.1	70746280	70946284	Somatic cell score QTL
X	2926522	2942882	MSTRG.79431.2	2745622	2945626	Somatic cell score QTL
3	54416214	54901622	MSTRG.56327.1	54514442	54714446	Somatic cell count QTL
3	54489056	54625644	MSTRG.56330.1	54514442	54714446	Somatic cell count QTL
23	25616965	25678442	MSTRG.43439.1	25592137	25792141	White blood cell number QTL

## Sheet: Table B
Table B. QTLs related to calving ability and lncRNAs adjacent to them
Chromosome	start site of LncRNA	end site of LncRNA	LncRNA ID	start site of QTL	end site of QTL	QTL
18	51838138	51891885	MSTRG.27912.2	51788733	51988737	Calving ease
18	62825684	62826607	MSTRG.28749.24	62706228	62906232	Calving ease
23	17157327	17158091	MSTRG.43118.2	16972677	17172681	Calving ease
24	61863388	61926742	MSTRG.46076.1	61719638	61919642	Calving ease
6	102844795	102847248	MSTRG.67501.5	102711664	102911668	Calving ease
18	55476035	55476448	MSTRG.28197.1	55340944	55540948	Calving ease
18	56506091	56510547	MSTRG.28304.1	56386381	56586385	Calving ease
18	62823716	62824616	MSTRG.28752.1	62706228	62906232	Calving ease
18	62826316	62831397	MSTRG.28753.2	62706228	62906232	Calving ease
21	22381237	22396996	MSTRG.38510.1	22304819	22504823	Calving ease
26	47516012	47518119	MSTRG.49732.1	47465178	47665182	Calving ease
7	21944896	21945250	MSTRG.69434.1	21878185	22078189	Calving ease
7	22008673	22018311	ENSBTAT00000084449	21878185	22078189	Calving ease
X	2926522	2942882	MSTRG.79431.2	2745622	2945626	Calving ease
18	51838138	51891885	MSTRG.27912.2	51788733	51988737	Calving ease QTL
18	62825684	62826607	MSTRG.28749.24	62706228	62906232	Calving ease QTL
18	62959891	63192650	MSTRG.28776.1	62768072	62968076	Calving ease QTL
21	53372	187060	MSTRG.37956.2	1	140072	Calving ease QTL
21	67218	199314	MSTRG.37959.5	1	140072	Calving ease QTL
10	5497356	5500904	MSTRG.4248.20	5465261	5665265	Calving ease QTL
23	17157327	17158091	MSTRG.43118.2	16972677	17172681	Calving ease QTL
24	61863388	61926742	MSTRG.46076.1	61719638	61919642	Calving ease QTL
6	102844795	102847248	MSTRG.67501.5	102711664	102911668	Calving ease QTL
25	10047029	10057058	ENSBTAT00000084934	9968743	10168747	Calving ease QTL
18	55476035	55476448	MSTRG.28197.1	55340944	55540948	Calving ease QTL
18	56506091	56510547	MSTRG.28304.1	56386381	56586385	Calving ease QTL
18	57599417	57667313	MSTRG.28405.2	57641395	57841399	Calving ease QTL
18	57611306	57664635	MSTRG.28407.1	57641395	57841399	Calving ease QTL
18	60942572	61023870	MSTRG.28791.1	60880889	61080893	Calving ease QTL
18	62823716	62824616	MSTRG.28752.1	62706228	62906232	Calving ease QTL
18	62826316	62831397	MSTRG.28753.2	62706228	62906232	Calving ease QTL
18	62921969	62948072	MSTRG.28761.1	62768072	62968076	Calving ease QTL
21	22381237	22396996	MSTRG.38510.1	22304819	22504823	Calving ease QTL
24	61862851	61926302	MSTRG.46075.2	61719638	61919642	Calving ease QTL
25	1503242	1504751	MSTRG.46261.1	1306743	1506747	Calving ease QTL
25	35955765	35962487	MSTRG.47693.2	35857093	36057097	Calving ease QTL
26	47516012	47518119	MSTRG.49732.1	47465178	47665182	Calving ease QTL
X	2926522	2942882	MSTRG.79431.2	2745622	2945626	Calving ease QTL
13	17373169	17378793	MSTRG.13860.1	17197994	17397998	Stillbirth QTL
18	51838138	51891885	MSTRG.27912.2	51788733	51988737	Stillbirth QTL
18	62825684	62826607	MSTRG.28749.24	62706228	62906232	Stillbirth QTL
18	62959891	63192650	MSTRG.28776.1	63131641	63331645	Stillbirth QTL
18	63307576	63356390	MSTRG.28814.1	63131641	63331645	Stillbirth QTL
10	5497356	5500904	MSTRG.4248.20	5465261	5665265	Stillbirth QTL
24	61863388	61926742	MSTRG.46076.1	61719638	61919642	Stillbirth QTL
6	102844795	102847248	MSTRG.67501.5	102711664	102911668	Stillbirth QTL
10	76770760	76805536	MSTRG.6773.1	76620486	76820490	Stillbirth QTL
25	10047029	10057058	ENSBTAT00000084934	9968743	10168747	Stillbirth QTL
17	5155256	5181245	MSTRG.23805.2	5140401	5340405	Stillbirth QTL
18	55476035	55476448	MSTRG.28197.1	55340944	55540948	Stillbirth QTL
18	56506091	56510547	MSTRG.28304.1	56401526	56601530	Stillbirth QTL
18	57599417	57667313	MSTRG.28405.2	57641395	57841399	Stillbirth QTL
18	57611306	57664635	MSTRG.28407.1	57641395	57841399	Stillbirth QTL
18	60942572	61023870	MSTRG.28791.1	60792355	60992359	Stillbirth QTL
18	62454179	62476019	MSTRG.28708.2	62431694	62631698	Stillbirth QTL
18	62823716	62824616	MSTRG.28752.1	62706228	62906232	Stillbirth QTL
18	62826316	62831397	MSTRG.28753.2	62706228	62906232	Stillbirth QTL
18	62921969	62948072	MSTRG.28761.1	62768072	62968076	Stillbirth QTL
18	63193233	63197730	MSTRG.28778.49	63131641	63331645	Stillbirth QTL
21	22381237	22396996	MSTRG.38510.1	22304819	22504823	Stillbirth QTL
24	61862851	61926302	MSTRG.46075.2	61719638	61919642	Stillbirth QTL
26	47516012	47518119	MSTRG.49732.1	47465178	47665182	Stillbirth QTL
7	21944896	21945250	MSTRG.69434.1	21878185	22078189	Stillbirth QTL
7	22008673	22018311	ENSBTAT00000084449	21878185	22078189	Stillbirth QTL

## Sheet: Table C
Table C. QTL associated with mastitis and reproductive traits
lncRNA	QTL 1	QTL 2
ENSBTAT00000084449	Somatic cell score QTL	Stillbirth QTL
ENSBTAT00000084449	Somatic cell score QTL	Calving ease
ENSBTAT00000084934	Somatic cell score QTL	Calving ease QTL
ENSBTAT00000084934	Somatic cell score QTL	Stillbirth QTL
MSTRG.23805.2	Somatic cell score QTL	Stillbirth QTL
MSTRG.28197.1	Somatic cell score QTL	Calving ease QTL
MSTRG.28197.1	Somatic cell score QTL	Calving ease
MSTRG.28197.1	Somatic cell score QTL	Stillbirth QTL
MSTRG.28749.24	Somatic cell score QTL	Calving ease QTL
MSTRG.28749.24	Somatic cell score QTL	Calving ease
MSTRG.28749.24	Somatic cell score QTL	Stillbirth QTL
MSTRG.28752.1	Somatic cell score QTL	Stillbirth QTL
MSTRG.28752.1	Somatic cell score QTL	Calving ease QTL
MSTRG.28752.1	Somatic cell score QTL	Calving ease
MSTRG.28753.2	Somatic cell score QTL	Calving ease QTL
MSTRG.28753.2	Somatic cell score QTL	Calving ease
MSTRG.28753.2	Somatic cell score QTL	Stillbirth QTL
MSTRG.43118.2	Somatic cell score QTL	Calving ease QTL
MSTRG.43118.2	Somatic cell score QTL	Calving ease
MSTRG.46075.2	Somatic cell score QTL	Stillbirth QTL
MSTRG.46075.2	Somatic cell score QTL	Calving ease QTL
MSTRG.46076.1	Somatic cell score QTL	Calving ease QTL
MSTRG.46076.1	Somatic cell score QTL	Stillbirth QTL
MSTRG.46076.1	Somatic cell score QTL	Calving ease
MSTRG.46076.1	Somatic cell score QTL	Calving ease QTL
MSTRG.46076.1	Somatic cell score QTL	Stillbirth QTL
MSTRG.46076.1	Somatic cell score QTL	Calving ease
MSTRG.47693.2	Somatic cell score QTL	Calving ease QTL
MSTRG.49732.1	Somatic cell score QTL	Calving ease
MSTRG.49732.1	Somatic cell score QTL	Stillbirth QTL
MSTRG.49732.1	Somatic cell score QTL	Calving ease QTL
MSTRG.67501.5	Somatic cell score QTL	Stillbirth QTL
MSTRG.67501.5	Somatic cell score QTL	Calving ease
MSTRG.67501.5	Somatic cell score QTL	Calving ease QTL
MSTRG.69434.1	Somatic cell score QTL	Calving ease
MSTRG.69434.1	Somatic cell score QTL	Stillbirth QTL
MSTRG.79431.2	Somatic cell score QTL	Calving ease
MSTRG.79431.2	Somatic cell score QTL	Calving ease QTL
