# Supplementary material for: Characterization of peripheral white blood cells transcriptome to unravel the regulatory signatures of bovine subclinical mastitis resistance
Source: Front Genet. 2022 Sep 20;13:949850. doi: 10.3389/fgene.2022.949850 (PMC9530456; doi:10.3389/fgene.2022.949850)
Supplement: Supplementary file 1 [file DataSheet1.ZIP › ╨▐╕─/Table S4(DSGs involved pathways).xlsx]

## Sheet: Table A
Table A. Results of KEGG analysis of 1621 DSGs
PathwayID	Description		Database	count	P-Value	Corrected. P-Value	DSGs	Pathway Name	Pathway Class 1	Pathway Class 2
52	Galactose metabolism		KEGG PATHWAY	5	0.0337314	0.17605	B4GALT1, GANC, MGAM, GALK1, HK2	Galactose metabolism	Metabolism	Carbohydrate metabolism
61	Fatty acid biosynthesis		KEGG PATHWAY	4	0.0230159	0.142443	HSD17B8, MCAT, ACSL6, ACSL5	Fatty acid biosynthesis	Metabolism	Lipid metabolism
71	Fatty acid degradation		KEGG PATHWAY	6	0.0332157	0.175011	HADHB, ACOX3, ACSL6, ACAA1, ACSL5, ACAT2	Fatty acid degradation	Metabolism	Lipid metabolism
230	Purine metabolism		KEGG PATHWAY	14	0.0191635	0.126427	ENTPD4, AMPD3, AK8, XDH, APRT, ITPA, NME7, NUDT16, DGUOK, ADSL, HDDC3, PDE4D, GART, PFAS	Purine metabolism	Metabolism	Nucleotide metabolism
440	Phosphonate and phosphinate metabolism		KEGG PATHWAY	4	0.00107214	0.0221243	PCYT1A, SELENOI, PCYT2, CEPT1	Phosphonate and phosphinate metabolism	Metabolism	Metabolism of other amino acids
514	Other types of O-glycan biosynthesis		KEGG PATHWAY	4	0.0353307	0.182456	B4GALT1, PLOD3, COLGALT1, MFNG	Other types of O-glycan biosynthesis	Metabolism	Glycan biosynthesis and metabolism
520	Amino sugar and nucleotide sugar metabolism		KEGG PATHWAY	8	0.00850634	0.0784236	CYB5R4, GALK1, HK2, UAP1, GMPPA, GNE, NAGK, GPI	Amino sugar and nucleotide sugar metabolism	Metabolism	Carbohydrate metabolism
531	Glycosaminoglycan degradation		KEGG PATHWAY	4	0.0401353	0.192867	HYAL2, HGSNAT, IDUA, SGSH	Glycosaminoglycan degradation	Metabolism	Glycan biosynthesis and metabolism
561	Glycerolipid metabolism		KEGG PATHWAY	9	0.0143597	0.105044	DGKZ, GPAT3, MGLL, TKFC, MBOAT1, AKR1A1, DGKA, GK, DGKG	Glycerolipid metabolism	Metabolism	Lipid metabolism
562	Inositol phosphate metabolism		KEGG PATHWAY	18	5.96e-07	7.49e-05	INPP5A, PLCB2, MTMR4, INPP5E, INPPL1, PIK3C2B, PIP5K1C, INPP5B, PIK3CG, PLCG2, MTMR1, ITPKB, SYNJ1, SACM1L, PIK3C3, MTMR3, PIP4K2C, CDIPT	Inositol phosphate metabolism	Metabolism	Carbohydrate metabolism
564	Glycerophospholipid metabolism		KEGG PATHWAY	22	3.01e-07	4.34e-05	LCAT, MBOAT1, PGS1, CHKA, CHKB, CDIPT, DGKZ, SELENOI, PNPLA7, PHOSPHO1, LPCAT1, DGKA, DGKG, GPAT3, PCYT2, GNPAT, PLA2G4B, PCYT1A, PLD1, PLD2, CEPT1, CRLS1	Glycerophospholipid metabolism	Metabolism	Lipid metabolism
565	Ether lipid metabolism		KEGG PATHWAY	10	0.00103665	0.0218482	PAFAH2, AGPS, PLD1, PLD2, CEPT1, ENPP2, SELENOI, LPCAT1, PLA2G4B, PAFAH1B1	Ether lipid metabolism	Metabolism	Lipid metabolism
1100	Metabolic pathways		KEGG PATHWAY	145	9.76e-12	4.23e-09	RPN1, GSR, NDUFB8, GCLC, GPAT3, ACOD1, MAN1B1, MOCS2, MOCS1, OAT, UPB1, HDDC3, SGPL1, DHRS9, NDST1, ACAA1, PIK3CG, MTMR4, MTMR3, PIP4K2C, PCYT1A, ENTPD4, GPI, HMGCL, EXTL2, PCYT2, APRT, SGSH, PIK3C3, GK, INPP5E, PAFAH1B1, INPP5A, INPP5B, NME7, PLD1, PLD2, HYAL2, ACSL6, CSAD, ACSL5, PNPO, ACLY, HGSNAT, PDXK, ATP6V1A, GLUL, AKR1A1, PGS1, MTMR1, CHKA, CHKB, MGAM, XDH, ITPKB, B4GALT1, PTS, GATB, PLCB…	Metabolic pathways	Metabolism	Global and overview maps
1212	Fatty acid metabolism		KEGG PATHWAY	8	0.0179174	0.119215	HADHB, ACOX3, ACSL6, ACAA1, ACSL5, HSD17B8, ACAT2, MCAT	Fatty acid metabolism	Metabolism	Global and overview maps
2010	ABC transporters		KEGG PATHWAY	8	0.0211233	0.134575	TAP1, TAP2, ABCA6, ABCA5, ABCB6, ABCB10, ABCA1, ABCC3	ABC transporters	Environmental Information Processing	Membrane transport
3008	Ribosome biogenesis in eukaryotes		KEGG PATHWAY	11	0.00788314	0.0749667	REXO1, TCOF1, UTP15, HEATR1, RPP30, CSNK2B, EFL1, UTP14A, POP5, UTP18, CSNK2A2	Ribosome biogenesis in eukaryotes	Genetic Information Processing	Translation
3013	RNA transport		KEGG PATHWAY	20	0.00108948	0.0221243	AAAS, CYFIP1, NCBP1, POP5, PHAX, EIF4G3, EIF4G1, CYFIP2, EIF1AX, NUP85, NDC1, FXR2, EIF2B4, NUP155, UPF2, RPP30, NUP107, NUP210, THOC6, EIF4A2	RNA transport	Genetic Information Processing	Translation
3440	Homologous recombination		KEGG PATHWAY	9	0.000942627	0.0203055	TOPBP1, MRE11, BRCC3, ABRAXAS1, MUS81, BABAM1, RAD51, EME1, UIMC1	Homologous recombination	Genetic Information Processing	Replication and repair
3460	Fanconi anemia pathway		KEGG PATHWAY	12	7.67e-05	0.00328434	RAD51, MUS81, WDR48, EME1, FANCG, ATRIP, FANCA, REV1, TELO2, FANCM, POLK, FANCI	Fanconi anemia pathway	Genetic Information Processing	Replication and repair
4010	MAPK signaling pathway		KEGG PATHWAY	35	2.66e-05	0.0015227	MAP4K1, NFATC1, TAOK3, MAP4K2, STMN1, RASGRP4, TGFB1, INSR, MAPKAPK5, RAF1, TGFA, MAP3K3, NRAS, MAPK3, NFKB1, MAPK8, MYD88, DUSP2, PDGFD, RAC1, CDC25B, CHUK, IL1RAP, PLA2G4B, DUSP16, PTPN7, KRAS, RPS6KA5, SOS1, TNFRSF1A, MEF2C, MAPT, PRKACB, FLNA, CDC42	MAPK signaling pathway	Environmental Information Processing	Signal transduction
4012	ErbB signaling pathway		KEGG PATHWAY	10	0.0219011	0.138624	TGFA, CBLB, SOS1, PLCG2, CAMK2G, NRAS, MAPK3, MAPK8, RAF1, KRAS	ErbB signaling pathway	Environmental Information Processing	Signal transduction
4014	Ras signaling pathway		KEGG PATHWAY	27	0.000583403	0.0150632	RASGRP4, PLCG2, INSR, RAB5A, RASAL3, RAF1, TGFA, RGL2, NRAS, MAPK3, SOS1, NFKB1, MAPK8, KRAS, PDGFD, RAB5C, RAC1, CHUK, PLA2G4B, RASA3, EXOC2, PLD1, PLD2, GNG7, PRKACB, LAT, CDC42	Ras signaling pathway	Environmental Information Processing	Signal transduction
4015	Rap1 signaling pathway		KEGG PATHWAY	21	0.00935892	0.0810898	PRKCI, ADORA2A, PLCB2, ITGB2, PDGFD, RAC1, VAV1, ITGA2B, NRAS, LAT, MAPK3, INSR, EVL, ITGAL, CTNND1, LPAR2, LCP2, VASP, CDC42, RAF1, KRAS	Rap1 signaling pathway	Environmental Information Processing	Signal transduction
4022	cGMP-PKG signaling pathway		KEGG PATHWAY	19	0.0032887	0.0437633	NFATC1, PLCB2, ATP2A1, PIK3R6, VASP, ATP2A3, ITPR2, ATP1B3, PIK3CG, MEF2C, MAPK3, INSR, CREB3L1, PIK3R5, VDAC3, ATF6B, ITPR1, RAF1, ATP2B4	cGMP-PKG signaling pathway	Environmental Information Processing	Signal transduction
4024	cAMP signaling pathway		KEGG PATHWAY	20	0.0275501	0.156787	MAPK8, NFATC1, CAMK2G, ATP2A3, ATP2A1, PLD2, ADORA2A, VAV1, ACOX3, RAC1, ATP1B3, PDE4D, MAPK3, CREB3L1, PRKACB, NFKB1, GIPR, RAF1, ATP2B4, PLD1	cAMP signaling pathway	Environmental Information Processing	Signal transduction
4062	Chemokine signaling pathway		KEGG PATHWAY	25	9.01e-05	0.00369893	NCF1, RAF1, PREX1, GRK6, GRK4, GRK5, NRAS, GRK3, FGR, PIK3CG, MAPK3, PIK3R5, NFKB1, LYN, PLCB2, RAC1, CHUK, WAS, KRAS, SOS1, VAV1, PIK3R6, GNG7, PRKACB, CDC42	Chemokine signaling pathway	Organismal Systems	Immune system
4064	NF-kappa B signaling pathway		KEGG PATHWAY	17	0.000104011	0.0041219	TRAF1, TRAF3, TRAF5, TNFRSF1A, BIRC3, CD40, TNFAIP3, CHUK, PLCG2, LCK, CSNK2B, LAT, NFKB1, LYN, MYD88, CFLAR, CSNK2A2	NF-kappa B signaling pathway	Environmental Information Processing	Signal transduction
4068	FoxO signaling pathway		KEGG PATHWAY	14	0.0163276	0.110999	TGFB1, SOS1, PRKAG2, NRAS, CHUK, SMAD2, MAPK3, INSR, PRKAA1, FBXO25, MAPK8, BCL6, RAF1, KRAS	FoxO signaling pathway	Environmental Information Processing	Signal transduction
4070	Phosphatidylinositol signaling system		KEGG PATHWAY	22	1.66e-07	2.5e-05	PLCG2, CDIPT, DGKZ, PIK3C3, INPPL1, ITPKB, SYNJ1, SACM1L, MTMR4, MTMR3, DGKG, MTMR1, PLCB2, PIK3C2B, ITPR2, ITPR1, INPP5A, INPP5B, DGKA, INPP5E, PIP5K1C, PIP4K2C	Phosphatidylinositol signaling system	Environmental Information Processing	Signal transduction
4071	Sphingolipid signaling pathway		KEGG PATHWAY	16	0.0014528	0.0264695	FCER1G, PPP2CB, PLD1, PLD2, TNFRSF1A, RAC1, NRAS, PLCB2, MAPK3, SGMS1, SGPL1, PPP2R5D, NFKB1, MAPK8, RAF1, KRAS	Sphingolipid signaling pathway	Environmental Information Processing	Signal transduction
4072	Phospholipase D signaling pathway		KEGG PATHWAY	22	7.26e-05	0.00317987	PLCG2, INSR, RAF1, DGKZ, FCER1G, MAPK3, NRAS, PIK3CG, PIK3R6, PIK3R5, SOS1, DGKA, DGKG, PLCB2, PDGFD, PLA2G4B, CYTH3, KRAS, PLD1, PLD2, PIP5K1C, LPAR2	Phospholipase D signaling pathway	Environmental Information Processing	Signal transduction
4110	Cell cycle		KEGG PATHWAY	14	0.00971287	0.0835993	HDAC1, TGFB1, CDC16, ESPL1, CDC25B, CDC14B, SMAD2, MCM7, CCNE2, CDK4, RBX1, ANAPC5, ANAPC4, CDC7	Cell cycle	Cellular Processes	Cell growth and death
4114	Oocyte meiosis		KEGG PATHWAY	16	0.00134367	0.0249705	CAMK2G, CDC16, CCNE2, STAG3, PPP2CB, ITPR2, CPEB2, MAPK3, FBXW11, ESPL1, PRKACB, PPP2R5D, RBX1, ITPR1, ANAPC5, ANAPC4	Oocyte meiosis	Cellular Processes	Cell growth and death
4115	p53 signaling pathway		KEGG PATHWAY	10	0.0124144	0.0945388	CCNE2, TP73, EI24, AIFM2, COP1, CDK4, TP53I3, DDB2, MDM4, APAF1	p53 signaling pathway	Cellular Processes	Cell growth and death
4120	Ubiquitin mediated proteolysis		KEGG PATHWAY	24	2.83e-06	0.00024559	FBXW11, WWP1, BIRC6, HUWE1, BIRC3, UBE2D3, CDC16, STUB1, COP1, PML, CUL7, CUL3, CBLB, UBA6, DDB2, TRIP12, ANAPC5, ANAPC4, UBR5, UBE4B, UBE2F, SAE1, RBX1, FBXW7	Ubiquitin mediated proteolysis	Genetic Information Processing	Folding, sorting and degradation
4136	Autophagy - other		KEGG PATHWAY	6	0.0129326	0.097721	ATG2B, WIPI2, PPP2CB, ATG4D, ATG2A, PIK3C3	Autophagy - other	Cellular Processes	Transport and catabolism
4137	Mitophagy - animal		KEGG PATHWAY	12	0.000528169	0.0141053	RAB7A, OPTN, EIF2AK3, NBR1, NRAS, CSNK2B, ULK1, RHOT1, USP30, MAPK8, CSNK2A2, KRAS	Mitophagy - animal	Cellular Processes	Transport and catabolism
4140	Autophagy - animal		KEGG PATHWAY	26	1.21e-07	1.89e-05	UVRAG, PRKAA1, RAF1, ITPR1, CFLAR, NRAS, MAPK3, MAPK8, MTMR4, MTMR3, DAPK2, DAPK1, RAB7A, ULK1, SUPT20H, WIPI2, CTSB, LAMP1, ATG4D, ATG2A, PIK3C3, KRAS, ATG2B, EIF2AK3, PPP2CB, PRKACB	Autophagy - animal	Cellular Processes	Transport and catabolism
4141	Protein processing in endoplasmic reticulum		KEGG PATHWAY	32	5.24e-09	1.57e-06	RPN1, GANAB, RAD23B, LMAN2, UBE2D3, MAN1B1, PRKCSH, TXNDC5, SEC31A, SEC23B, HYOU1, STUB1, DNAJB2, CAPN2, RRBP1, OS9, ERP29, PDIA3, SEC24C, EDEM1, STT3B, MAPK8, UBE4B, MBTPS2, MBTPS1, EIF2AK3, DNAJC1, PREB, TRAM1, RBX1, ATF6B, ATF6	Protein processing in endoplasmic reticulum	Genetic Information Processing	Folding, sorting and degradation
4142	Lysosome		KEGG PATHWAY	21	1.22e-05	0.000811778	IGF2R, LAMP1, ACP2, MAN2B1, TPP1, CTSB, SLC11A1, NPC1, TCIRG1, DNASE2, GGA3, ENTPD4, CLTA, HGSNAT, ATP6V0A2, SGSH, MCOLN1, AP1B1, AP4B1, CTNS, IDUA	Lysosome	Cellular Processes	Transport and catabolism
4144	Endocytosis		KEGG PATHWAY	47	2.33e-12	1.13e-09	BOLA, WASHC4, WWP1, SMAD2, CLTA, JSP.1, IQSEC1, IGF2R, BIN1, WASHC5, EPS15, ARAP2, ARAP1, GRK6, GRK4, GRK5, ZFYVE16, GRK3, AP2M1, BOLA-NC1, PML, PRKCI, CBLB, RAB7A, RAB5A, RAB5C, VPS45, ARPC3, ARPC2, EPN2, AGAP1, AGAP3, SNF8, EPS15L1, AP2A2, CYTH3, MVB12A, WAS, IL2RB, ZFYVE27, PLD1, PLD2, VPS26B, PIP5K1C, PDCD6IP, GIT1, CDC42	Endocytosis	Cellular Processes	Transport and catabolism
4145	Phagosome		KEGG PATHWAY	25	1.91e-05	0.00116145	TAP1, NCF2, NCF1, TAP2, ATP6V1A, DYNC1LI2, NCF4, BLA-DQB, JSP.1, BOLA-DOA, BOLA-NC1, ATP6V1B2, BOLA, RAB7A, ITGB2, RAB5A, RAB5C, RAC1, CYBB, LAMP1, PIK3C3, SCARB1, ITGAV, TCIRG1, ATP6V0A2	Phagosome	Cellular Processes	Transport and catabolism
4146	Peroxisome		KEGG PATHWAY	14	0.000411876	0.0118688	PECR, AGPS, PEX5, PEX6, HMGCL, ACOX3, MPV17, ACSL6, XDH, NUDT12, ACAA1, FAR1, GNPAT, ACSL5	Peroxisome	Cellular Processes	Transport and catabolism
4150	mTOR signaling pathway		KEGG PATHWAY	20	0.000538456	0.0141854	FNIP1, ULK1, ATP6V1A, SOS1, TNFRSF1A, INSR, NRAS, CHUK, PRKAA1, TBC1D7, MAPKAP1, MAPK3, CLIP1, TELO2, ATP6V1B2, NPRL2, RAF1, STRADA, NPRL3, KRAS	mTOR signaling pathway	Environmental Information Processing	Signal transduction
4151	PI3K-Akt signaling pathway		KEGG PATHWAY	34	0.00308044	0.0421426	NRAS, PRKAA1, IFNAR2, INSR, CDC37, RAF1, TGFA, PIK3R6, CCNE2, ITGA2B, TNXB, PIK3CG, MAPK3, PIK3R5, NFKB1, PDGFD, ITGB7, RAC1, PKN1, CHUK, PPP2R5D, ITGA6, PHLPP2, PHLPP1, KRAS, IL2RB, SOS1, PPP2CB, ITGAV, GNG7, CREB3L1, CDK4, LPAR2, ATF6B	PI3K-Akt signaling pathway	Environmental Information Processing	Signal transduction
4210	Apoptosis		KEGG PATHWAY	18	0.0012773	0.0241757	LMNB2, TRAF1, CFLAR, TNFRSF1A, BIRC3, CTSB, NRAS, CHUK, MAPK3, CAPN2, ITPR2, NFKB1, MAPK8, ITPR1, RAF1, EIF2AK3, APAF1, KRAS	Apoptosis	Cellular Processes	Cell growth and death
4211	Longevity regulating pathway		KEGG PATHWAY	10	0.0300117	0.165116	ULK1, PRKAG2, NRAS, PRKAA1, INSR, CREB3L1, PRKACB, NFKB1, ATF6B, KRAS	Longevity regulating pathway	Organismal Systems	Aging
4215	Apoptosis - multiple species		KEGG PATHWAY	5	0.0455579	0.192867	BIRC6, MAPK8, BIRC3, APAF1, TNFRSF1A	Apoptosis - multiple species	Cellular Processes	Cell growth and death
4216	Ferroptosis		KEGG PATHWAY	7	0.0152903	0.108806	SLC40A1, ACSL6, GCLC, ACSL5, CYBB, VDAC3, FTH1	Ferroptosis	Cellular Processes	Cell growth and death
4217	Necroptosis		KEGG PATHWAY	20	0.00247412	0.036679	STAT6, STAT4, CYBB, TRAF5, NLRP3, TNFRSF1A, CAMK2G, BIRC3, RIPK3, TNFAIP3, IFNAR2, CFLAR, GLUL, CAPN2, RBCK1, VDAC3, PLA2G4B, TYK2, FTH1, MAPK8	Necroptosis	Cellular Processes	Cell growth and death
4218	Cellular senescence		KEGG PATHWAY	20	0.00124435	0.0239728	BOLA, NFATC1, FBXW11, ITPR2, TGFB1, CCNE2, MRE11, NRAS, CAPN2, SMAD2, ZFP36L1, BOLA-NC1, MAPK3, CDK4, JSP.1, VDAC3, NFKB1, ITPR1, RAF1, KRAS	Cellular senescence	Cellular Processes	Cell growth and death
4261	Adrenergic signaling in cardiomyocytes		KEGG PATHWAY	18	0.00221093	0.0340728	PLCB2, CAMK2G, ATP2A1, PIK3R6, PPP2CB, TPM3, ATP1B3, TPM1, PIK3CG, MAPK3, PIK3R5, CREB3L1, PRKACB, PPP2R5D, ATF6B, ATP2A3, ATP2B4, RPS6KA5	Adrenergic signaling in cardiomyocytes	Organismal Systems	Circulatory system
4310	Wnt signaling pathway		KEGG PATHWAY	19	0.00201349	0.0326721	MAPK8, NFATC1, PLCB2, LGR6, TBL1X, RYK, RAC1, DAAM1, PSEN1, CAMK2G, TCF7, TCF7L2, CSNK2B, PPARD, FBXW11, PRKACB, RBX1, LEF1, CSNK2A2	Wnt signaling pathway	Environmental Information Processing	Signal transduction
4330	Notch signaling pathway		KEGG PATHWAY	10	0.000604101	0.0153518	HDAC1, DTX4, MFNG, DTX2, PSEN1, KAT2B, NOTCH2, NOTCH1, DLL1, NCSTN	Notch signaling pathway	Environmental Information Processing	Signal transduction
4370	VEGF signaling pathway		KEGG PATHWAY	8	0.0179174	0.119215	MAPK3, RAC1, NRAS, PLCG2, PLA2G4B, CDC42, RAF1, KRAS	VEGF signaling pathway	Environmental Information Processing	Signal transduction
4371	Apelin signaling pathway		KEGG PATHWAY	17	0.00258478	0.0374806	PLCB2, PIK3C3, GNG7, PRKAG2, NRAS, SMAD2, PIK3CG, MEF2C, MAPK3, PIK3R5, PRKAA1, PRKACB, ITPR2, PIK3R6, ITPR1, RAF1, KRAS	Apelin signaling pathway	Environmental Information Processing	Signal transduction
4380	Osteoclast differentiation		KEGG PATHWAY	18	0.000649136	0.0158186	MAPK8, TGFB1, NCF1, SPI1, SIRPA, TNFRSF1A, NCF4, RAC1, CHUK, PLCG2, MAPK3, IFNAR2, LCP2, NFATC1, NFKB1, TYK2, NCF2, LCK	Osteoclast differentiation	Organismal Systems	Development and regeneration
4510	Focal adhesion		KEGG PATHWAY	19	0.0145728	0.105862	PDGFD, SOS1, ITGB7, RAC1, VAV1, BIRC3, MAPK8, TNXB, ITGAV, ITGA6, MAPK3, CAPN2, PPP1R12B, ITGA2B, FLNA, VASP, RAF1, PARVG, CDC42	Focal adhesion	Cellular Processes	Cellular community - eukaryotes
4520	Adherens junction		KEGG PATHWAY	14	6.76e-05	0.0030654	TCF7, RAC1, TCF7L2, CSNK2A2, MAPK3, INSR, SMAD2, CTNND1, CSNK2B, LEF1, SNAI1, WAS, PTPN6, CDC42	Adherens junction	Cellular Processes	Cellular community - eukaryotes
4540	Gap junction		KEGG PATHWAY	10	0.0300117	0.165116	PLCB2, PDGFD, SOS1, NRAS, MAPK3, PRKACB, ITPR2, ITPR1, RAF1, KRAS	Gap junction	Cellular Processes	Cellular community - eukaryotes
4611	Platelet activation		KEGG PATHWAY	18	0.000235236	0.00790676	PRKCI, FCER1G, ITGA2B, PLCG2, PIK3CG, PLCB2, ARHGEF1, MAPK3, PIK3R5, LCP2, PRKACB, ITPR2, PLA2G4B, LYN, ITPR1, VASP, FERMT3, PIK3R6	Platelet activation	Organismal Systems	Immune system
4612	Antigen processing and presentation		KEGG PATHWAY	12	0.00360117	0.0463398	TAP1, BOLA, BLA-DQB, TAP2, BOLA-DOA, CIITA, CTSB, PDIA3, RFXANK, TAPBP, JSP.1, BOLA-NC1	Antigen processing and presentation	Organismal Systems	Immune system
4620	Toll-like receptor signaling pathway		KEGG PATHWAY	13	0.00950985	0.082033	TRAF3, IRF5, TOLLIP, RAC1, CD40, CD86, IFNAR2, MAPK3, CHUK, IKBKE, NFKB1, MAPK8, MYD88	Toll-like receptor signaling pathway	Organismal Systems	Immune system
4621	NOD-like receptor signaling pathway		KEGG PATHWAY	33	1.15e-08	2.64e-06	BIRC3, NAMPT, IFNAR2, RIPK3, IKBKE, VDAC3, PSTPIP1, TYK2, NLRP1, NLRP3, GSDMD, MAPK3, NOD1, NOD2, NFKB1, MAPK8, MYD88, TRPV2, OAS1Y, PLCB2, TRAF3, TRAF5, NAIP, CTSB, BRCC3, CHUK, GBP4, CYBB, ITPR2, ITPR1, ERBIN, TNFAIP3, RBCK1	NOD-like receptor signaling pathway	Organismal Systems	Immune system
4625	C-type lectin receptor signaling pathway		KEGG PATHWAY	17	0.000157149	0.00589159	NFATC1, FCER1G, NLRP3, PLCG2, NRAS, IRF1, CBLB, MAPK3, CHUK, CLEC1B, IKBKE, ITPR2, NFKB1, MAPK8, ITPR1, RAF1, KRAS	C-type lectin receptor signaling pathway	Organismal Systems	Immune system
4640	Hematopoietic cell lineage		KEGG PATHWAY	11	0.0431148	0.192867	BLA-DQB, CD3E, BOLA-DOA, CD22, CD55, ITGA2B, ITGA6, CD37, CD44, FCER2, IL1R2	Hematopoietic cell lineage	Organismal Systems	Immune system
4650	Natural killer cell mediated cytotoxicity		KEGG PATHWAY	18	0.000553287	0.0144783	NFATC1, FCER1G, ITGB2, SOS1, PLCG2, VAV1, NCR3, RAC1, NRAS, LCK, IFNAR2, MAPK3, ITGAL, LAT, LCP2, RAF1, PTPN6, KRAS	Natural killer cell mediated cytotoxicity	Organismal Systems	Immune system
4657	IL-17 signaling pathway		KEGG PATHWAY	11	0.0141469	0.103989	TRAF3, TRAF5, IL17RC, IKBKE, CHUK, TNFAIP3, MAPK3, MMP9, NFKB1, MAPK8, ANAPC5	IL-17 signaling pathway	Organismal Systems	Immune system
4658	Th1 and Th2 cell differentiation		KEGG PATHWAY	18	2.14e-05	0.00127809	MAPK8, NFATC1, BLA-DQB, STAT4, IL2RB, DLL1, STAT6, BOLA-DOA, NOTCH1, NOTCH2, GATA3, MAPK3, CHUK, LCK, LAT, NFKB1, TYK2, CD3E	Th1 and Th2 cell differentiation	Organismal Systems	Immune system
4659	Th17 cell differentiation		KEGG PATHWAY	20	1.23e-05	0.000811778	MAPK8, TGFB1, BLA-DQB, IL27RA, NFATC1, STAT6, BOLA-DOA, RORC, IL2RB, SMAD2, GATA3, MAPK3, CHUK, RUNX1, IL1RAP, LAT, NFKB1, TYK2, CD3E, LCK	Th17 cell differentiation	Organismal Systems	Immune system
4660	T cell receptor signaling pathway		KEGG PATHWAY	18	5.93e-05	0.00275103	NFATC1, SOS1, CBLB, VAV1, NRAS, CHUK, CD3E, MAPK3, LCK, CDK4, LCP2, LAT, NFKB1, MAPK8, CDC42, RAF1, PTPN6, KRAS	T cell receptor signaling pathway	Organismal Systems	Immune system
4662	B cell receptor signaling pathway		KEGG PATHWAY	17	1.57e-05	0.000988798	NFATC1, DAPP1, SOS1, INPPL1, PLCG2, VAV1, CD22, RAC1, NRAS, CHUK, MAPK3, NFKB1, LYN, KRAS, RAF1, PTPN6, CD79A	B cell receptor signaling pathway	Organismal Systems	Immune system
4664	Fc epsilon RI signaling pathway		KEGG PATHWAY	15	2.16e-05	0.00127809	FCER1G, SOS1, PLCG2, VAV1, RAC1, NRAS, MAPK3, ALOX5AP, LCP2, LAT, PLA2G4B, LYN, RAF1, MAPK8, KRAS	Fc epsilon RI signaling pathway	Organismal Systems	Immune system
4666	Fc gamma R-mediated phagocytosis		KEGG PATHWAY	20	1.08e-06	0.000113793	NCF1, PLD1, PLD2, PLCG2, PIP5K1C, RAF1, ARPC2, RAC1, ARPC3, VAV1, LAT, MAPK3, LIMK2, INPPL1, WAS, PLA2G4B, VASP, BIN1, LYN, CDC42	Fc gamma R-mediated phagocytosis	Organismal Systems	Immune system
4668	TNF signaling pathway		KEGG PATHWAY	19	6.32e-05	0.00289888	TRAF1, IRF1, TRAF3, TNFRSF1B, RPS6KA5, TNFRSF1A, NOD2, BIRC3, CHUK, TNFAIP3, MAPK3, RIPK3, CREB3L1, MMP9, NFKB1, ATF6B, CFLAR, MAPK8, TRAF5	TNF signaling pathway	Environmental Information Processing	Signal transduction
4670	Leukocyte transendothelial migration		KEGG PATHWAY	13	0.0115179	0.0916256	NCF2, NCF1, ITGB2, RAC1, VAV1, NCF4, CYBB, PLCG2, ITGAL, CTNND1, MMP9, VASP, CDC42	Leukocyte transendothelial migration	Organismal Systems	Immune system
4672	Intestinal immune network for IgA production		KEGG PATHWAY	7	0.0393652	0.192867	TNFSF13, TGFB1, BLA-DQB, ITGB7, BOLA-DOA, CD40, CD86	Intestinal immune network for IgA production	Organismal Systems	Immune system
4710	Circadian rhythm		KEGG PATHWAY	8	0.000636671	0.0157183	FBXW11, PRKAG2, RORC, CRY2, PER2, PER1, PRKAA1, RBX1	Circadian rhythm	Organismal Systems	Environmental adaptation
4714	Thermogenesis		KEGG PATHWAY	22	0.013716	0.102306	SMARCC2, KDM1A, NDUFB8, PRKAG2, MGLL, PRKAA1, NDUFAF2, NRAS, ATP5MF, NDUFA6, PRKACB, COA1, KRAS, SOS1, ATP5PD, ARID1A, ACSL6, ACSL5, NDUFS2, CREB3L1, NDUFS7, NDUFS8	Thermogenesis	Organismal Systems	Environmental adaptation
4720	Long-term potentiation		KEGG PATHWAY	9	0.016817	0.112662	PLCB2, CAMK2G, NRAS, MAPK3, PRKACB, ITPR2, ITPR1, RAF1, KRAS	Long-term potentiation	Organismal Systems	Nervous system
4721	Synaptic vesicle cycle		KEGG PATHWAY	11	0.00523675	0.0598771	AP2M1, ATP6V1A, SLC6A9, STX2, NSF, TCIRG1, CLTA, ATP6V0A2, AP2A2, ATP6V1B2, STX3	Synaptic vesicle cycle	Organismal Systems	Nervous system
4722	Neurotrophin signaling pathway		KEGG PATHWAY	16	0.00169352	0.0286055	CAMK2G, RPS6KA5, SOS1, PLCG2, MAP3K3, PSEN1, RAC1, NRAS, TP73, MAPK3, SH2B2, NFKB1, MAPK8, CDC42, RAF1, KRAS	Neurotrophin signaling pathway	Organismal Systems	Nervous system
4723	Retrograde endocannabinoid signaling		KEGG PATHWAY	14	0.0426915	0.192867	NDUFA6, PLCB2, FAAH, NDUFS8, GNG7, NDUFS7, MGLL, MAPK3, NDUFS2, NDUFB8, PRKACB, ITPR2, MAPK8, ITPR1	Retrograde endocannabinoid signaling	Organismal Systems	Nervous system
4724	Glutamatergic synapse		KEGG PATHWAY	12	0.0247551	0.147845	PLCB2, PLD1, PLD2, GNG7, GRK3, MAPK3, GLUL, PRKACB, ITPR2, PLA2G4B, ITPR1, SHANK3	Glutamatergic synapse	Organismal Systems	Nervous system
4725	Cholinergic synapse		KEGG PATHWAY	13	0.0122555	0.0935108	PLCB2, GNG7, CAMK2G, NRAS, PIK3CG, MAPK3, PIK3R5, CREB3L1, PRKACB, ITPR2, PIK3R6, ITPR1, KRAS	Cholinergic synapse	Organismal Systems	Nervous system
4730	Long-term depression		KEGG PATHWAY	10	0.00265604	0.0381014	PLCB2, PPP2CB, NRAS, MAPK3, ITPR2, PLA2G4B, LYN, ITPR1, RAF1, KRAS	Long-term depression	Organismal Systems	Nervous system
4810	Regulation of actin cytoskeleton		KEGG PATHWAY	30	5.83e-06	0.000429199	CYFIP1, CYFIP2, LIMK2, ITGA6, RAF1, IQGAP2, ITGB7, ITGA2B, NRAS, ARHGEF1, MAPK3, PPP1R12B, PIP4K2C, ITGB2, PDGFD, FGD3, RAC1, ARPC3, ARPC2, WAS, KRAS, SOS1, PIP5K1C, ITGAV, VAV1, ITGAL, GIT1, LPAR2, ITGAD, CDC42	Regulation of actin cytoskeleton	Cellular Processes	Cell motility
4910	Insulin signaling pathway		KEGG PATHWAY	17	0.00210615	0.0326721	PRKCI, CBLB, EXOC7, INPPL1, HK2, PRKAG2, NRAS, PRKAA1, MAPK3, INSR, SH2B2, SOS1, FLOT2, PRKACB, MAPK8, RAF1, KRAS	Insulin signaling pathway	Organismal Systems	Endocrine system
4912	GnRH signaling pathway		KEGG PATHWAY	16	0.000118749	0.00463002	PLCB2, PLD1, PLD2, MAP3K3, CAMK2G, NRAS, MAPK3, CDC42, SOS1, PRKACB, ITPR2, PLA2G4B, MAPK8, ITPR1, RAF1, KRAS	GnRH signaling pathway	Organismal Systems	Endocrine system
4914	Progesterone-mediated oocyte maturation		KEGG PATHWAY	11	0.0114674	0.0916256	CDC25B, ANAPC5, STK10, CPEB2, MAPK3, PRKACB, CDC16, MAPK8, RAF1, ANAPC4, KRAS	Progesterone-mediated oocyte maturation	Organismal Systems	Endocrine system
4915	Estrogen signaling pathway		KEGG PATHWAY	14	0.0223569	0.140823	TGFA, NCOA2, PLCB2, SOS1, PRKACB, NRAS, MAPK3, CREB3L1, MMP9, ITPR2, ATF6B, ITPR1, RAF1, KRAS	Estrogen signaling pathway	Organismal Systems	Endocrine system
4916	Melanogenesis		KEGG PATHWAY	11	0.0281031	0.159033	PLCB2, CAMK2G, NRAS, TCF7, TCF7L2, MAPK3, CREB3L1, PRKACB, LEF1, RAF1, KRAS	Melanogenesis	Organismal Systems	Endocrine system
4917	Prolactin signaling pathway		KEGG PATHWAY	9	0.0431634	0.192867	IRF1, SOS1, NRAS, SOCS7, MAPK3, NFKB1, MAPK8, RAF1, KRAS	Prolactin signaling pathway	Organismal Systems	Endocrine system
4919	Thyroid hormone signaling pathway		KEGG PATHWAY	22	2.2e-06	0.000208937	HDAC1, ATP2A1, ATP2A3, KAT2B, PLCG2, NOTCH2, MED4, RAF1, NCOR1, NCOA2, NRAS, THRA, MAPK3, MED12, MED17, SLC2A1, PLCB2, ATP1B3, KRAS, NOTCH1, ITGAV, PRKACB	Thyroid hormone signaling pathway	Organismal Systems	Endocrine system
4920	Adipocytokine signaling pathway		KEGG PATHWAY	10	0.00831574	0.0784236	TNFRSF1B, TNFRSF1A, PRKAG2, ACSL6, CHUK, SLC2A1, ACSL5, PRKAA1, NFKB1, MAPK8	Adipocytokine signaling pathway	Organismal Systems	Endocrine system
4921	Oxytocin signaling pathway		KEGG PATHWAY	18	0.0025179	0.0370464	NFATC1, PLCB2, CAMK2G, PIK3R6, PRKAG2, NRAS, PRKAA1, PIK3CG, MEF2C, MAPK3, PIK3R5, PPP1R12B, PRKACB, ITPR2, PLA2G4B, ITPR1, RAF1, KRAS	Oxytocin signaling pathway	Organismal Systems	Endocrine system
4925	Aldosterone synthesis and secretion		KEGG PATHWAY	10	0.0422955	0.192867	PLCB2, SCARB1, CAMK2G, ATP1B3, CREB3L1, PRKACB, ITPR2, ATF6B, ITPR1, ATP2B4	Aldosterone synthesis and secretion	Organismal Systems	Endocrine system
4926	Relaxin signaling pathway		KEGG PATHWAY	15	0.00771014	0.0742152	TGFB1, PLCB2, SOS1, MAPK3, PRKACB, NRAS, SMAD2, GNG7, CREB3L1, MMP9, NFKB1, ATF6B, RAF1, MAPK8, KRAS	Relaxin signaling pathway	Organismal Systems	Endocrine system
4928	Parathyroid hormone synthesis, secretion and action		KEGG PATHWAY	14	0.00258522	0.0374806	PLCB2, PLD1, PLD2, PDE4D, ARHGEF1, MEF2C, MAPK3, CREB3L1, PRKACB, ITPR2, ATF6B, ITPR1, RAF1, GATA3	Parathyroid hormone synthesis, secretion and action	Organismal Systems	Endocrine system
4961	Endocrine and other factor-regulated calcium reabsorption		KEGG PATHWAY	6	0.0465808	0.196344	PLCB2, PRKACB, ATP1B3, AP2M1, CLTA, AP2A2	Endocrine and other factor-regulated calcium reabsorption	Organismal Systems	Excretory system

## Sheet: Table B
Table B. DSGs enriched in immune system-related pathways
PathwayID	Description		Database	count	P-Value	Corrected. P-Value	DSGs	Pathway Name	Pathway Class 1	Pathway Class 2
4062	Chemokine signaling pathway		KEGG PATHWAY	25	9.01e-05	0.00369893	NCF1, RAF1, PREX1, GRK6, GRK4, GRK5, NRAS, GRK3, FGR, PIK3CG, MAPK3, PIK3R5, NFKB1, LYN, PLCB2, RAC1, CHUK, WAS, KRAS, SOS1, VAV1, PIK3R6, GNG7, PRKACB, CDC42	Chemokine signaling pathway	Organismal Systems	Immune system
4611	Platelet activation		KEGG PATHWAY	18	0.000235236	0.00790676	PRKCI, FCER1G, ITGA2B, PLCG2, PIK3CG, PLCB2, ARHGEF1, MAPK3, PIK3R5, LCP2, PRKACB, ITPR2, PLA2G4B, LYN, ITPR1, VASP, FERMT3, PIK3R6	Platelet activation	Organismal Systems	Immune system
4612	Antigen processing and presentation		KEGG PATHWAY	12	0.00360117	0.0463398	TAP1, BOLA, BLA-DQB, TAP2, BOLA-DOA, CIITA, CTSB, PDIA3, RFXANK, TAPBP, JSP.1, BOLA-NC1	Antigen processing and presentation	Organismal Systems	Immune system
4620	Toll-like receptor signaling pathway		KEGG PATHWAY	13	0.00950985	0.082033	TRAF3, IRF5, TOLLIP, RAC1, CD40, CD86, IFNAR2, MAPK3, CHUK, IKBKE, NFKB1, MAPK8, MYD88	Toll-like receptor signaling pathway	Organismal Systems	Immune system
4621	NOD-like receptor signaling pathway		KEGG PATHWAY	33	1.15e-08	2.64e-06	BIRC3, NAMPT, IFNAR2, RIPK3, IKBKE, VDAC3, PSTPIP1, TYK2, NLRP1, NLRP3, GSDMD, MAPK3, NOD1, NOD2, NFKB1, MAPK8, MYD88, TRPV2, OAS1Y, PLCB2, TRAF3, TRAF5, NAIP, CTSB, BRCC3, CHUK, GBP4, CYBB, ITPR2, ITPR1, ERBIN, TNFAIP3, RBCK1	NOD-like receptor signaling pathway	Organismal Systems	Immune system
4625	C-type lectin receptor signaling pathway		KEGG PATHWAY	17	0.000157149	0.00589159	NFATC1, FCER1G, NLRP3, PLCG2, NRAS, IRF1, CBLB, MAPK3, CHUK, CLEC1B, IKBKE, ITPR2, NFKB1, MAPK8, ITPR1, RAF1, KRAS	C-type lectin receptor signaling pathway	Organismal Systems	Immune system
4640	Hematopoietic cell lineage		KEGG PATHWAY	11	0.0431148	0.192867	BLA-DQB, CD3E, BOLA-DOA, CD22, CD55, ITGA2B, ITGA6, CD37, CD44, FCER2, IL1R2	Hematopoietic cell lineage	Organismal Systems	Immune system
4650	Natural killer cell mediated cytotoxicity		KEGG PATHWAY	18	0.000553287	0.0144783	NFATC1, FCER1G, ITGB2, SOS1, PLCG2, VAV1, NCR3, RAC1, NRAS, LCK, IFNAR2, MAPK3, ITGAL, LAT, LCP2, RAF1, PTPN6, KRAS	Natural killer cell mediated cytotoxicity	Organismal Systems	Immune system
4657	IL-17 signaling pathway		KEGG PATHWAY	11	0.0141469	0.103989	TRAF3, TRAF5, IL17RC, IKBKE, CHUK, TNFAIP3, MAPK3, MMP9, NFKB1, MAPK8, ANAPC5	IL-17 signaling pathway	Organismal Systems	Immune system
4658	Th1 and Th2 cell differentiation		KEGG PATHWAY	18	2.14e-05	0.00127809	MAPK8, NFATC1, BLA-DQB, STAT4, IL2RB, DLL1, STAT6, BOLA-DOA, NOTCH1, NOTCH2, GATA3, MAPK3, CHUK, LCK, LAT, NFKB1, TYK2, CD3E	Th1 and Th2 cell differentiation	Organismal Systems	Immune system
4659	Th17 cell differentiation		KEGG PATHWAY	20	1.23e-05	0.000811778	MAPK8, TGFB1, BLA-DQB, IL27RA, NFATC1, STAT6, BOLA-DOA, RORC, IL2RB, SMAD2, GATA3, MAPK3, CHUK, RUNX1, IL1RAP, LAT, NFKB1, TYK2, CD3E, LCK	Th17 cell differentiation	Organismal Systems	Immune system
4660	T cell receptor signaling pathway		KEGG PATHWAY	18	5.93e-05	0.00275103	NFATC1, SOS1, CBLB, VAV1, NRAS, CHUK, CD3E, MAPK3, LCK, CDK4, LCP2, LAT, NFKB1, MAPK8, CDC42, RAF1, PTPN6, KRAS	T cell receptor signaling pathway	Organismal Systems	Immune system
4662	B cell receptor signaling pathway		KEGG PATHWAY	17	1.57e-05	0.000988798	NFATC1, DAPP1, SOS1, INPPL1, PLCG2, VAV1, CD22, RAC1, NRAS, CHUK, MAPK3, NFKB1, LYN, KRAS, RAF1, PTPN6, CD79A	B cell receptor signaling pathway	Organismal Systems	Immune system
4664	Fc epsilon RI signaling pathway		KEGG PATHWAY	15	2.16e-05	0.00127809	FCER1G, SOS1, PLCG2, VAV1, RAC1, NRAS, MAPK3, ALOX5AP, LCP2, LAT, PLA2G4B, LYN, RAF1, MAPK8, KRAS	Fc epsilon RI signaling pathway	Organismal Systems	Immune system
4666	Fc gamma R-mediated phagocytosis		KEGG PATHWAY	20	1.08e-06	0.000113793	NCF1, PLD1, PLD2, PLCG2, PIP5K1C, RAF1, ARPC2, RAC1, ARPC3, VAV1, LAT, MAPK3, LIMK2, INPPL1, WAS, PLA2G4B, VASP, BIN1, LYN, CDC42	Fc gamma R-mediated phagocytosis	Organismal Systems	Immune system
4670	Leukocyte transendothelial migration		KEGG PATHWAY	13	0.0115179	0.0916256	NCF2, NCF1, ITGB2, RAC1, VAV1, NCF4, CYBB, PLCG2, ITGAL, CTNND1, MMP9, VASP, CDC42	Leukocyte transendothelial migration	Organismal Systems	Immune system
4672	Intestinal immune network for IgA production		KEGG PATHWAY	7	0.0393652	0.192867	TNFSF13, TGFB1, BLA-DQB, ITGB7, BOLA-DOA, CD40, CD86	Intestinal immune network for IgA production	Organismal Systems	Immune system

## Sheet: Table C
Table C. DSGs involved in thermogenesis, oxytocin, estrogen, progesterone-mediated oocyte maturation signaling pathways
Gene	pathway	P-Value	Corrected. P-Value	IncLevelDifference	AS.events
ACSL5	Thermogenesis pathway	0.00116959	0.03891	0.151	SE
ACSL6	Thermogenesis pathway	2.28e-05	0.003691	-0.223	MEX
ACSL6	Thermogenesis pathway	7.16e-06	0.00119497	0.363	SE
ANAPC4	Progesterone-mediated oocyte maturation	4.7e-05	0.00425988	-0.151	SE
ANAPC5	Progesterone-mediated oocyte maturation	0.00154585	0.0462642	0.147	SE
ARID1A	Thermogenesis pathway	7.25e-05	0.0058245	0.078	SE
ATF6B	Estrogen signaling pathway	1.09e-05	0.00156942	0.071	SE
ATP5MF	Thermogenesis pathway	1.72e-05	0.00216277	0.039	SE
ATP5PD	Thermogenesis pathway	0.000569673	0.0237603	0.284	SE
CAMK2G	Oxytocin signaling pathway	0.00133	0.0420224	0.056	SE
CDC16	Progesterone-mediated oocyte maturation	0.000673556	0.0267209	0.254	SE
CDC25B	Progesterone-mediated oocyte maturation	0.000241	0.0130761	0.033	SE
COA1	Thermogenesis pathway	0.000177	0.0106092	0.317	SE
CPEB2	Progesterone-mediated oocyte maturation	0.00126	0.0408403	-0.223	SE
CREB3L1	Estrogen signaling pathway	9.87e-05	0.00271721	-0.123	RI
CREB3L1	Thermogenesis pathway	9.87e-05	0.00271721	-0.123	RI
ITPR1	Oxytocin signaling pathway	8e-05	0.00622844	0.101	SE
ITPR1	Estrogen signaling pathway	8e-05	0.00622844	0.101	SE
ITPR2	Estrogen signaling pathway	6.63e-05	0.00544419	-0.08	SE
ITPR2	Oxytocin signaling pathway	6.63e-05	0.00544419	-0.08	SE
KDM1A	Thermogenesis pathway	0.00123	0.0400553	0.088	SE
KRAS	Progesterone-mediated oocyte maturation	0.000470156	0.0290144	-0.173	MEX
KRAS	Estrogen signaling pathway	0.000470156	0.0290144	-0.173	MEX
KRAS	Thermogenesis pathway	0.000470156	0.0290144	-0.173	MEX
KRAS	Oxytocin signaling pathway	0.000470156	0.0290144	-0.173	MEX
MAPK3	Oxytocin signaling pathway	3.33e-05	0.00343391	0.095	SE
MAPK3	Estrogen signaling pathway	3.33e-05	0.00343391	0.095	SE
MAPK3	Progesterone-mediated oocyte maturation	3.33e-05	0.00343391	0.095	SE
MAPK8	Progesterone-mediated oocyte maturation	0.000325217	0.0234736	0.265	MEX
MEF2C	Oxytocin signaling pathway	0.000693633	0.0355667	0.061	MEX
MGLL	Thermogenesis pathway	9.51e-05	0.0100671	0.182	MEX
MMP9	Estrogen signaling pathway	1.64e-05	0.00208897	0.128	SE
NCOA2	Estrogen signaling pathway	0.000355	0.0172764	-0.168	SE
NCOA2	Estrogen signaling pathway	1.25e-05	0.00217601	0.249	MEX
NDUFA6	Thermogenesis pathway	0.000447701	0.0204382	0.026	SE
NDUFAF2	Thermogenesis pathway	0.000121207	0.012155	0.538	MEX
NDUFB8	Thermogenesis pathway	2.32e-06	0.000543938	0.05	SE
NDUFS2	Thermogenesis pathway	1.35e-06	0.000382336	-0.04	SE
NDUFS7	Thermogenesis pathway	6.86e-05	0.00785113	0.045	MEX
NDUFS8	Thermogenesis pathway	7.64e-05	0.00840193	0.062	MEX
NFATC1	Oxytocin signaling pathway	1.23e-08	1.36e-05	0.536	SE
NRAS	Thermogenesis pathway	3.44e-05	0.00349436	0.156	SE
NRAS	Estrogen signaling pathway	3.44e-05	0.00349436	0.156	SE
NRAS	Oxytocin signaling pathway	3.44e-05	0.00349436	0.156	SE
PIK3CG	Oxytocin signaling pathway	3.9e-07	0.000126119	-0.509	MEX
PIK3CG	Oxytocin signaling pathway	5.12e-05	0.00453329	0.469	SE
PIK3CG	Oxytocin signaling pathway	0.000514168	0.0177709	-0.278	A3SS
PIK3R5	Oxytocin signaling pathway	4.31e-05	0.00405494	0.049	SE
PIK3R6	Oxytocin signaling pathway	0.000703252	0.0275061	0.194	SE
PLA2G4B	Oxytocin signaling pathway	0.000173884	0.0104973	0.276	SE
PLCB2	Estrogen signaling pathway	0.00109467	0.0236656	0.093	A5SS
PLCB2	Oxytocin signaling pathway	0.00109467	0.0236656	0.093	A5SS
PPP1R12B	Oxytocin signaling pathway	1.74e-08	1.23e-05	0.162	MEX
PRKAA1	Oxytocin signaling pathway	0.000159303	0.00990522	-0.088	SE
PRKAA1	Thermogenesis pathway	0.000159303	0.00990522	-0.088	SE
PRKACB	Estrogen signaling pathway	0.000951424	0.0336011	-0.087	SE
PRKACB	Progesterone-mediated oocyte maturation	0.000951424	0.0336011	-0.087	SE
PRKACB	Oxytocin signaling pathway	0.000951424	0.0336011	-0.087	SE
PRKACB	Thermogenesis pathway	0.000951424	0.0336011	-0.087	SE
PRKAG2	Thermogenesis pathway	0.000571861	0.0237762	0.089	SE
PRKAG2	Oxytocin signaling pathway	0.000571861	0.0237762	0.089	SE
RAF1	Progesterone-mediated oocyte maturation	0.00170138	0.0492429	0.023	SE
RAF1	Oxytocin signaling pathway	0.00170138	0.0492429	0.023	SE
RAF1	Estrogen signaling pathway	0.00170138	0.0492429	0.023	SE
SMARCC2	Thermogenesis pathway	1.08e-05	0.00156942	0.08	SE
SOS1	Estrogen signaling pathway	0.00156	0.0466	0.09	SE
SOS1	Thermogenesis pathway	0.00156	0.0466	0.09	SE
STK10	Progesterone-mediated oocyte maturation	1.05e-05	0.00154984	-0.054	SE
TGFA	Estrogen signaling pathway	3.25e-05	0.00337334	-0.115	SE
