# Supplementary material for: Characterization of peripheral white blood cells transcriptome to unravel the regulatory signatures of bovine subclinical mastitis resistance
Source: Front Genet. 2022 Sep 20;13:949850. doi: 10.3389/fgene.2022.949850 (PMC9530456; doi:10.3389/fgene.2022.949850)
Supplement: Supplementary file 1 [file DataSheet1.ZIP › ╨▐╕─/Table S5(AS SNPs from VEP annotator).xlsx]

## Sheet: Sheet1
Variable splicing-associated SNPs from VEP annotation
Gene	SNP name	Site	Allele	VEP annotation results for SNPs
ABCA13	rs110799261	4:7455891-7455891	T	splice_polypyrimidine_tract_variant
ABCA6	rs41930956	19:61476059-61476059	G	splice_donor_region_variant
ABCC9	rs110666647	5:88332754-88332754	T	splice_region_variant
ABCF2	rs43413719	4:113802413-113802413	T	splice_donor_region_variant
ABCG2	rs133716871	6:36600564-36600564	C	splice_region_variant
ABTB1	rs43725274	22:59835232-59835232	A	splice_donor_5th_base_variant
ACOT12	rs43529757	7:81316371-81316371	A	splice_polypyrimidine_tract_variant
ACSL6	rs385381247	7:22502848-22502848	T	splice_region_variant
ACSL6	rs134557868	7:22527204-22527204	T	splice_polypyrimidine_tract_variant
ACSL6				splice_polypyrimidine_tract_variant
ADGRA3	rs136836533	6:41985991-41985991	T	splice_polypyrimidine_tract_variant
ADGRD1	rs109960187	17:46196167-46196167	A	splice_region_variant
ADGRV1	rs109756641	7:90267057-90267057	G	splice_polypyrimidine_tract_variant
ALG14	rs110855650	3:48406110-48406110	C	splice_donor_region_variant
ANKFY1	rs41584928	19:24730581-24730581	G	splice_region_variant
ANKFY1	rs133327317	19:24755794-24755794	G	splice_region_variant
ANKRD13D	rs132902500	29:45222158-45222158	T	splice_polypyrimidine_tract_variant
ANKRD52	rs43703958	5:57079618-57079618	G	splice_region_variant
ANKRD52				splice_polypyrimidine_tract_variant
ANKS1A	rs109583706	23:8965980-8965980	C	splice_region_variant
ARAF	rs135482593	X:85941800-85941800	T	splice_polypyrimidine_tract_variant
ARAP1	rs109978478	15:52256813-52256813	A	splice_donor_region_variant
ARFGAP2	rs110589867	15:77068748-77068748	T	splice_region_variant
ARFGAP2				splice_polypyrimidine_tract_variant
ARHGAP15	rs42533487	2:53513987-53513987	C	splice_polypyrimidine_tract_variant
ARHGAP23	rs137233657	19:39121973-39121973	C	splice_donor_region_variant
ARHGAP44	rs109087548	19:31345344-31345344	G	splice_region_variant
ARHGAP44				splice_polypyrimidine_tract_variant
ARHGEF19	rs110011842	2:135903292-135903292	T	splice_polypyrimidine_tract_variant
ARL8B	rs41640922	22:21246273-21246273	A	splice_donor_region_variant
ARRDC4	rs42265249	21:8739099-8739099	C	splice_region_variant
ATF7	rs109675908	5:26499453-26499453	C	splice_region_variant
ATF7				splice_polypyrimidine_tract_variant
ATG7	rs41585960	22:55468983-55468983	A	splice_polypyrimidine_tract_variant
ATP13A3	rs110773196	1:73093141-73093141	T	splice_region_variant
ATP8B3	rs135970944	7:44138299-44138299	A	splice_region_variant
ATP8B4	rs137215894	10:60229145-60229145	C	splice_polypyrimidine_tract_variant
BAIAP2L1	rs41585222	25:37715608-37715608	C	splice_polypyrimidine_tract_variant
BAZ1B	rs42071867	25:33721400-33721400	G	splice_polypyrimidine_tract_variant
BICD2	rs136471138	8:84261955-84261955	G	splice_region_variant
BICD2				splice_polypyrimidine_tract_variant
BPI	rs81177941	13:67172653-67172653	T	splice_region_variant
BPIFB6	rs41701788	13:62336486-62336486	C	splice_region_variant
BZW1	rs133356534	2:89476561-89476561	T	splice_region_variant
BZW1				splice_polypyrimidine_tract_variant
C5	rs41661971	8:110404743-110404743	C	splice_polypyrimidine_tract_variant
CAMK2B	rs41602724	4:77114794-77114794	T	splice_region_variant
CASP9	rs41811161	16:52012708-52012708	T	splice_polypyrimidine_tract_variant
CCDC189	rs42069099	25:26882471-26882471	C	splice_donor_region_variant
CCDC198	rs41651487	10:69834381-69834381	G	splice_polypyrimidine_tract_variant
CCDC77	rs110095083	5:107313161-107313161	C	splice_donor_region_variant
CCL16	rs109868915	19:14473238-14473238	A	splice_polypyrimidine_tract_variant
CCS	rs110015162	29:44641806-44641806	G	splice_region_variant
CCS				splice_polypyrimidine_tract_variant
CDC14A	rs109959926	3:42769882-42769882	A	splice_polypyrimidine_tract_variant
CDC20	rs136081879	3:102658208-102658208	A	splice_region_variant
CDC7	rs134643460	3:51880683-51880683	C	splice_region_variant
CDKAL1	rs109593630	23:36974156-36974156	C	splice_region_variant
CENPE	rs109744137	6:21739635-21739635	T	splice_region_variant
CEP295	rs109707418	29:1128443-1128443	A	splice_polypyrimidine_tract_variant
CFAP206	rs134949434	9:62484440-62484440	G	splice_polypyrimidine_tract_variant
CFAP54	rs109584427	5:60983725-60983725	G	splice_polypyrimidine_tract_variant
CFAP69	rs133374365	4:74470492-74470492	A	splice_region_variant
CHRND	rs108957110	2:120167254-120167254	A	splice_donor_region_variant
CLCN4	rs109516397	X:132548609-132548609	G	splice_polypyrimidine_tract_variant
CLPSL2	rs41583085	23:9747124-9747124	C	splice_polypyrimidine_tract_variant
CLSTN2	rs43263026	1:128389709-128389709	G	splice_region_variant
CLSTN2				splice_polypyrimidine_tract_variant
CLSTN3	rs110954834	5:103244587-103244587	G	splice_polypyrimidine_tract_variant
CNKSR1	rs133311785	2:126912616-126912616	G	splice_region_variant
CNTNAP4	rs43206598	18:3618454-3618454	G	splice_region_variant
COL6A1	rs110959995	1:145685730-145685730	A	splice_region_variant
COQ8B	rs133102286	18:49978361-49978361	G	splice_region_variant
COQ8B				splice_polypyrimidine_tract_variant
CPE	rs42756603	17:715861-715861	C	splice_region_variant
CPE				splice_polypyrimidine_tract_variant
CPLANE1	rs41946434	20:37095644-37095644	G	splice_region_variant
CPLANE1				splice_polypyrimidine_tract_variant
CPNE4	rs135581498	1:138307818-138307818	C	splice_region_variant
CPNE4				splice_polypyrimidine_tract_variant
CRTC1	rs43492366	7:4453088-4453088	G	splice_polypyrimidine_tract_variant
CSMD1	rs110091604	27:2850487-2850487	C	splice_acceptor_variant
CUL2	rs42675588	13:18387494-18387494	T	splice_region_variant
CUL2				splice_polypyrimidine_tract_variant
CWF19L2	rs41576530	15:16102187-16102187	A	splice_donor_region_variant
CXHXorf58	rs134261365	X:119333806-119333806	T	splice_region_variant
CYP11A1	rs133257454	21:34340927-34340927	A	splice_region_variant
CYP11A1				splice_polypyrimidine_tract_variant
DBNL	rs133135962	22:387756-387756	T	splice_polypyrimidine_tract_variant
DDX11	rs110164089	5:106990076-106990076	C	splice_region_variant
DDX11				splice_polypyrimidine_tract_variant
DIDO1	rs136092614	13:54507164-54507164	A	splice_polypyrimidine_tract_variant
DLEC1	rs41998547	22:11510115-11510115	A	splice_donor_5th_base_variant
DNAH11	rs135133172	4:30523463-30523463	G	splice_polypyrimidine_tract_variant
DNAH2	rs109760470	19:27496286-27496286	T	splice_region_variant
DNAH2				splice_polypyrimidine_tract_variant
DNMT1	rs110440896	7:14695086-14695086	A	splice_polypyrimidine_tract_variant
DOCK4	rs41622250	4:56500795-56500795	G	splice_polypyrimidine_tract_variant
DYSF	rs43664443	11:13060699-13060699	A	splice_polypyrimidine_tract_variant
EFCAB8	rs41700800	13:62260564-62260564	T	splice_polypyrimidine_tract_variant
ELAPOR2	rs42427014	4:33605555-33605555	C	splice_polypyrimidine_tract_variant
EPB41L3	rs434268675	24:38916428-38916428	T	splice_region_variant
EPB41L3				splice_polypyrimidine_tract_variant
ERGIC1	rs43349825	20:4684346-4684346	G	splice_region_variant
ERGIC1	rs384018186	20:4689032-4689032	T	splice_region_variant
ERN2	rs110490230	25:21346465-21346465	G	splice_region_variant
ETV6	rs110477374	5:98106200-98106200	G	splice_donor_region_variant
EXOC3L1	rs110068067	18:34821089-34821089	T	splice_region_variant
EXOC3L1				splice_polypyrimidine_tract_variant
EXTL1	rs135037003	2:127058711-127058711	T	splice_region_variant
EXTL1				splice_polypyrimidine_tract_variant
FAIM2	rs133325919	5:29998083-29998083	G	splice_region_variant
FAIM2				splice_polypyrimidine_tract_variant
FANCD2	rs136354257	22:16763010-16763010	T	splice_polypyrimidine_tract_variant
FDX2	rs17870472	7:14842139-14842139	G	splice_donor_region_variant
FGF23	rs109455683	5:105724190-105724190	T	splice_region_variant
FGR	rs109129224	2:125704116-125704116	C	splice_region_variant
FGR				splice_polypyrimidine_tract_variant
FSD1L	rs134669184	8:95327150-95327150	G	splice_region_variant
FSD1L				splice_polypyrimidine_tract_variant
FSTL5	rs134936831	17:36882303-36882303	G	splice_polypyrimidine_tract_variant
G3BP1	rs43524788	7:62996719-62996719	T	splice_polypyrimidine_tract_variant
GAR1	rs134085554	6:15602531-15602531	C	splice_polypyrimidine_tract_variant
GART	rs109376798	1:1997766-1997766	T	splice_polypyrimidine_tract_variant
GFPT2	rs132762072	7:909520-909520	G	splice_region_variant
GFPT2				splice_polypyrimidine_tract_variant
GNGT1	rs110885012	4:11229143-11229143	A	splice_region_variant
GNGT1				splice_polypyrimidine_tract_variant
GNL1	rs109349034	23:28428394-28428394	T	splice_polypyrimidine_tract_variant
GTF2I	rs42067292	25:32799475-32799475	A	splice_polypyrimidine_tract_variant
GUCY2D	rs135408928	19:27674870-27674870	A	splice_polypyrimidine_tract_variant
HDC	rs43640814	10:59994742-59994742	C	splice_region_variant
HDC				splice_polypyrimidine_tract_variant
HELZ	rs41638002	19:63185570-63185570	C	splice_region_variant
HERC6	rs110166376	6:36310148-36310148	A	splice_polypyrimidine_tract_variant
HMBOX1	rs134976090	8:9840553-9840553	A	splice_region_variant
HNRNPUL1	rs110524196	18:50470750-50470750	C	splice_polypyrimidine_tract_variant
INPP4A	rs43656950	11:3767245-3767245	T	splice_region_variant
INPP4A				splice_polypyrimidine_tract_variant
INTS3	rs135911007	3:16647596-16647596	G	splice_region_variant
INTS9	rs133050568	8:9963656-9963656	G	splice_donor_region_variant
IRAK1BP1	rs109353368	9:18475054-18475054	C	splice_polypyrimidine_tract_variant
ITGA3	rs136241965	19:36568401-36568401	A	splice_region_variant
ITM2B	rs133586659	12:18059420-18059420	A	splice_polypyrimidine_tract_variant
ITPR1	rs41640891	22:21678074-21678074	C	splice_region_variant
ITPR1				splice_polypyrimidine_tract_variant
JAKMIP2	rs42767763	7:58861733-58861733	G	splice_region_variant
JAKMIP2				splice_polypyrimidine_tract_variant
KCNQ4	rs134383547	3:105377494-105377494	G	splice_polypyrimidine_tract_variant
KIF2C	rs110191970	3:101248974-101248974	A	splice_region_variant
KIF2C				splice_polypyrimidine_tract_variant
KIT	rs108995345	6:70239505-70239505	T	splice_region_variant
KIT				splice_polypyrimidine_tract_variant
KRT80	rs41655885	5:27744207-27744207	T	splice_polypyrimidine_tract_variant
KRT82	rs135613327	5:27485793-27485793	C	splice_region_variant
LAP3	rs441899342	6:37157999-37157999	A	splice_region_variant
LAP3				splice_polypyrimidine_tract_variant
LCORL	rs468969837	6:37412364-37412364	C	splice_donor_variant
LEMD3	rs209627948	5:48572519-48572519	G	splice_region_variant
LEMD3	rs110535887	5:48612866-48612866	G	splice_region_variant
LIMS2	rs43287069	2:4883981-4883981	A	splice_donor_5th_base_variant
LRP1	rs133644295	5:56246562-56246562	T	splice_region_variant
LRP1B	rs137178856	2:55900053-55900053	C	splice_polypyrimidine_tract_variant
LRRC1	rs109070144	23:6592032-6592032	G	splice_polypyrimidine_tract_variant
LY6E	rs41602527	14:1423562-1423562	G	splice_region_variant
MAP1A	rs137151296	21:55274741-55274741	G	splice_region_variant
MATK	rs109774841	7:20195600-20195600	G	splice_region_variant
MATK				splice_polypyrimidine_tract_variant
MED15	rs137001652	17:72433357-72433357	G	splice_polypyrimidine_tract_variant
MGAM	rs110293454	4:105356030-105356030	A	splice_polypyrimidine_tract_variant
MRE11	rs29014580	15:1472757-1472757	G	splice_polypyrimidine_tract_variant
MROH7	rs109383121	3:91575646-91575646	G	splice_region_variant
MROH7				splice_polypyrimidine_tract_variant
MRPS14	rs43156472	16:56268129-56268129	A	splice_donor_region_variant
MTMR14	rs42887261	22:17033781-17033781	A	splice_polypyrimidine_tract_variant
MYEF2	rs135671249	10:62224106-62224106	C	splice_region_variant
MYO5C	rs109892136	10:58100890-58100890	C	splice_region_variant
MYO5C				splice_polypyrimidine_tract_variant
NAV3	rs43423994	5:7409157-7409157	C	splice_polypyrimidine_tract_variant
NCAPG	rs110422856	6:37374718-37374718	G	splice_donor_region_variant
NDC1	rs111019940	3:92418182-92418182	G	splice_polypyrimidine_tract_variant
NEK9	rs43641339	10:86350302-86350302	C	splice_polypyrimidine_tract_variant
NEMP1	rs133838482	5:56366065-56366065	C	splice_region_variant
NGLY1	rs109566359	27:40061069-40061069	T	splice_donor_region_variant
NMT2	rs136414452	13:29690575-29690575	T	splice_acceptor_variant
NOC4L	rs134453970	17:45019580-45019580	T	splice_polypyrimidine_tract_variant
NR4A3	rs41577752	8:64876145-64876145	T	splice_region_variant
NR4A3				splice_polypyrimidine_tract_variant
NSMAF	rs41726623	14:24779093-24779093	G	splice_polypyrimidine_tract_variant
NSMAF	rs41726553	14:24806601-24806601	A	splice_donor_region_variant
NUGGC	rs110291055	8:10736676-10736676	C	splice_polypyrimidine_tract_variant
NUP160	rs41784300	15:77546541-77546541	A	splice_region_variant
NUP54	rs134672414	6:91025996-91025996	T	splice_polypyrimidine_tract_variant
OTOA	rs109341106	25:20233193-20233193	C	splice_polypyrimidine_tract_variant
PAGR1	rs42069746	25:26427559-26427559	T	splice_donor_region_variant
PAXIP1	rs110995552	4:116925293-116925293	G	splice_polypyrimidine_tract_variant
PCDHA2	rs137464802	7:51895416-51895416	A	splice_region_variant
PCDHA2				splice_polypyrimidine_tract_variant
PCGF6	rs133158437	26:23912716-23912716	G	splice_polypyrimidine_tract_variant
PDE3A	rs42393904	5:89147995-89147995	T	splice_region_variant
PGLYRP4	rs110229449	3:17140490-17140490	G	splice_polypyrimidine_tract_variant
PHACTR1	rs109078280	23:43312076-43312076	A	splice_region_variant
PHACTR1				splice_polypyrimidine_tract_variant
PIK3C2B	rs109339682	16:2195385-2195385	A	splice_polypyrimidine_tract_variant
PIK3C2B	rs42705933	16:2210365-2210365	A	splice_region_variant
PIWIL2	rs41622897	8:69640535-69640535	C	splice_region_variant
PLCG1	rs110938354	13:69822307-69822307	A	splice_region_variant
PLVAP	rs109543904	7:5775864-5775864	C	splice_polypyrimidine_tract_variant
PMS2	rs136243052	25:38025589-38025589	A	splice_region_variant
PMS2				splice_polypyrimidine_tract_variant
POGZ	rs110464146	3:19350945-19350945	G	splice_donor_region_variant
POLQ	rs133156675	1:66030136-66030136	A	splice_donor_region_variant
POLR2A	rs110083473	19:27170172-27170172	T	splice_polypyrimidine_tract_variant
POPDC3	rs108957892	9:44858452-44858452	T	splice_donor_region_variant
PPAN	rs109568601	7:14667036-14667036	C	splice_region_variant
PPIP5K1	rs109106087	21:55303225-55303225	G	splice_polypyrimidine_tract_variant
PREX2	rs42274281	14:32164807-32164807	C	splice_region_variant
PRIM2	rs136183924	23:2561177-2561177	G	splice_polypyrimidine_tract_variant
PRMT1	rs133706373	18:56085584-56085584	C	splice_region_variant
PROM1	rs133272768	6:111176536-111176536	G	splice_polypyrimidine_tract_variant
PRPF8	rs133847062	19:22777382-22777382	A	splice_polypyrimidine_tract_variant
PTPRU	rs108942230	2:124238728-124238728	G	splice_polypyrimidine_tract_variant
PTPRU	rs133821484	2:124286886-124286886	A	splice_region_variant
RACGAP1	rs136544596	5:29877236-29877236	A	splice_polypyrimidine_tract_variant
RAD23A	rs41588239	7:12611399-12611399	T	splice_region_variant
RAD23A				splice_polypyrimidine_tract_variant
RAP2A	rs109843685	12:74634037-74634037	A	splice_region_variant
RB1CC1	rs133189628	14:21509994-21509994	G	splice_donor_region_variant
RCSD1	rs110609474	3:1032077-1032077	A	splice_polypyrimidine_tract_variant
RECQL5	rs110402997	19:55943091-55943091	C	splice_region_variant
RECQL5				splice_polypyrimidine_tract_variant
RGS22	rs43702463	14:64327906-64327906	C	splice_polypyrimidine_tract_variant
RNF111	rs43009898	10:51282056-51282056	A	splice_polypyrimidine_tract_variant
RPAP2	rs110176822	3:51119146-51119146	A	splice_donor_variant
RPL27A	rs110263272	15:43881740-43881740	A	splice_polypyrimidine_tract_variant
RPL35	rs134749048	11:95852955-95852955	G	splice_region_variant
RPL35				splice_polypyrimidine_tract_variant
RPS24	rs110900212	28:33742917-33742917	C	splice_region_variant
RPS24				splice_polypyrimidine_tract_variant
RPS6KA2	rs110974178	9:101407590-101407590	C	splice_region_variant
SAP130	rs43288103	2:4490023-4490023	A	splice_polypyrimidine_tract_variant
SCLY	rs110232246	3:117428295-117428295	G	splice_polypyrimidine_tract_variant
SCML2	rs135692059	X:125188192-125188192	T	splice_region_variant
SCML2				splice_polypyrimidine_tract_variant
SEC31B	rs41646463	26:21389682-21389682	G	splice_polypyrimidine_tract_variant
SENP2	rs42346919	1:81602480-81602480	A	splice_donor_region_variant
SESTD1	rs43140240	2:17742129-17742129	G	splice_region_variant
SESTD1				splice_polypyrimidine_tract_variant
SETD4	rs137028766	1:148319875-148319875	G	splice_polypyrimidine_tract_variant
SGMS2	rs109094584	6:17314081-17314081	G	splice_donor_region_variant
SH3PXD2B	rs109345225	20:4164297-4164297	G	splice_region_variant
SH3PXD2B				splice_polypyrimidine_tract_variant
SHCBP1	rs110669603	18:14902865-14902865	G	splice_polypyrimidine_tract_variant
SI	rs43257669	1:102369015-102369015	G	splice_donor_5th_base_variant
SIGLEC1	rs109212869	13:51495945-51495945	C	splice_region_variant
SIGLEC1				splice_polypyrimidine_tract_variant
SLC22A11	rs110525066	29:42807972-42807972	C	splice_region_variant
SLC22A11				splice_polypyrimidine_tract_variant
SLC25A47	rs137003242	21:65230851-65230851	T	splice_polypyrimidine_tract_variant
SLC26A3	rs109542291	4:48795841-48795841	G	splice_polypyrimidine_tract_variant
SLC36A4	rs137500946	29:1709260-1709260	C	splice_region_variant
SLC38A9	rs110809305	20:23534898-23534898	C	splice_region_variant
SLC6A13	rs110744662	5:107173132-107173132	G	splice_region_variant
SLC6A14	rs110370382	X:817205-817205	G	splice_polypyrimidine_tract_variant
SMC1B	rs133595539	5:115796259-115796259	G	splice_polypyrimidine_tract_variant
SMYD1	rs109166558	11:47933651-47933651	T	splice_polypyrimidine_tract_variant
SOD1	rs43211381	1:3826765-3826765	T	splice_region_variant
SOD1				splice_polypyrimidine_tract_variant
SOX6	rs29022367	15:36457841-36457841	G	splice_region_variant
SOX6				splice_polypyrimidine_tract_variant
SPP2	rs42680620	3:113712542-113712542	C	splice_polypyrimidine_tract_variant
STAT3	rs109463504	19:42429361-42429361	A	splice_region_variant
STAT3				splice_polypyrimidine_tract_variant
SULT1C4	rs133789418	9:34101164-34101164	G	splice_region_variant
SYMPK	rs41881808	18:53364842-53364842	G	splice_polypyrimidine_tract_variant
TAF2	rs132786470	14:81208595-81208595	T	splice_donor_region_variant
TIGAR	rs137411016	5:105747425-105747425	C	splice_donor_variant
TLN2	rs43632727	10:47253620-47253620	A	splice_polypyrimidine_tract_variant
TMEM116	rs41849621	17:62176985-62176985	T	splice_polypyrimidine_tract_variant
TMPRSS11F	rs41655005	6:83771133-83771133	A	splice_polypyrimidine_tract_variant
TNKS	rs29017388	27:25633007-25633007	A	splice_polypyrimidine_tract_variant
TNPO1	rs41939468	20:8742285-8742285	A	splice_polypyrimidine_tract_variant
TNRC18	rs108957555	25:38925016-38925016	T	splice_polypyrimidine_tract_variant
TP53I13	rs110281682	19:20826509-20826509	C	splice_region_variant
TP53I13				splice_polypyrimidine_tract_variant
TRPM2	rs110036710	1:144381390-144381390	G	splice_region_variant
TRPM2				splice_polypyrimidine_tract_variant
TRPM3	rs110002753	8:46716955-46716955	C	splice_region_variant
TRPM3				splice_polypyrimidine_tract_variant
TUBGCP5	rs43282638	2:1234786-1234786	G	splice_region_variant
TUBGCP5	rs43288586	2:1267418-1267418	A	splice_region_variant
UBA1	rs137188918	X:85582125-85582125	C	splice_donor_5th_base_variant
UBA7	rs42016864	22:50423075-50423075	A	splice_polypyrimidine_tract_variant
UBR1	rs109367195	10:38214796-38214796	A	splice_polypyrimidine_tract_variant
UBR4	rs132674081	2:133508452-133508452	A	splice_polypyrimidine_tract_variant
UQCC1	rs43711979	13:64577674-64577674	C	splice_donor_region_variant
URB1	rs110126296	1:3114153-3114153	G	splice_donor_region_variant
URB1	rs41636440	1:3172295-3172295	T	splice_polypyrimidine_tract_variant
UTP20	rs134081668	5:65237518-65237518	T	splice_polypyrimidine_tract_variant
VPS11	rs43708431	15:29661299-29661299	C	splice_polypyrimidine_tract_variant
WDR83	rs136978521	7:12823670-12823670	A	splice_polypyrimidine_tract_variant
XRN1	rs43262139	1:126616274-126616274	C	splice_polypyrimidine_tract_variant
YAE1	rs137348799	4:81287799-81287799	T	splice_region_variant
YAE1				splice_polypyrimidine_tract_variant
ZC3H10	rs136353331	5:57200886-57200886	A	splice_polypyrimidine_tract_variant
ZCCHC2	rs136664368	24:60952430-60952430	C	splice_polypyrimidine_tract_variant
ZMAT2	rs41659989	7:51826965-51826965	G	splice_polypyrimidine_tract_variant
ZNF318	rs109869667	23:16951924-16951924	T	splice_donor_region_variant
ZNF397	rs41645253	24:21783988-21783988	G	splice_polypyrimidine_tract_variant
ZSCAN29	rs135381754	21:55118729-55118729	A	splice_polypyrimidine_tract_variant
